# Supplementary material for: Low Pre-Transplant Caveolin-1 Serum Concentrations Are Associated with Acute Cellular Tubulointerstitial Rejection in Kidney Transplantation
Source: Molecules. 2021 Apr 30;26(9):2648. doi: 10.3390/molecules26092648 (PMC8125494; doi:10.3390/molecules26092648)
Supplement: Supplementary file 1 [file molecules-26-02648-s001.zip]

Archive with 4 entries (4 files):
- Suppl_Figure_incl_description.jpg
- Suppl_table_1.docx
- Suppl_table_1.pdf
- Suppl_table_2_cc_merged_spearman.csv
