# Supplementary material for: Low Pre-Transplant Caveolin-1 Serum Concentrations Are Associated with Acute Cellular Tubulointerstitial Rejection in Kidney Transplantation
Source: Molecules. 2021 Apr 30;26(9):2648. doi: 10.3390/molecules26092648 (PMC8125494; doi:10.3390/molecules26092648)
Supplement: Supplementary file 1 [file molecules-26-02648-s001.zip › Suppl_table_2_cc_merged_spearman.csv]

	Age at Serum Draw	Age at Biopsy 1	Age at Biopsy 2	Age at Biopsy 3	Age at Biopsy 4	Days between Serum Draw and Biopsy 1	Days between Serum Draw and Biopsy 2	Days between Serum Draw and Biopsy 3	Days between Serum Draw and Biopsy 4	Days between serum draw and sole or latest biopsy	10log days between Serum Draw and Biopsy 1	10log days between Serum Draw and Biopsy 2	10log days between Serum Draw and Biopsy 3	10log days between Serum Draw and Biopsy 4	10log days between serum draw and sole or latest biopsy	Patient age at graft failure	Days between serum draw and graft failure	HLA-Mismatch A	HLA-Mismatch B	HLA-Mismatch DR	Sum HLA-Mismatch	Caveolin_Classifier (<1500 pg/ml = 0, 1500-2999 = 1, 3000-4499 = 2, <4499 = 3)	Cav-1(pg/ml)	Cav-1(pg/ml) 10log	Cav-1(pg/ml) sqrt	Antibodies developed (1 = yes_ 0 = no)	Sex (m=1_ f=2)	Number of transplants received	Biopsy 1	i	t	v	g	ptc	ti	i-IFTA	C4d	cg	mm	ah	aah	cv	ci	ct	Global glomerulosclerosis	Segmental glomerulosclerosis	Glomerula gesamt	Maximum intimal elastosis in arcuate or interlobular artery (0=one layer of elastica, 1=two layers, 2=three layers, 3=four or more layers)	Biopsy 2
Age at Serum Draw__CORR	1	0.971246301	0.970512287	1		-0.171644843	-0.136434273	-1		-0.170441917	-0.171644843	-0.136434273	-1		-0.170441917	0.8	-0.4	0.265938511	0.069638628	0.206000077	0.27763194	0.08300907	-0.004662266	-0.004662266	-0.004662266	-0.231042724	0.056982355	-0.143774961		-0.336090656	-0.325171737	-0.02729488	-0.059207701	-0.296728248	-0.376953449	-0.21793082	-0.05003377	-0.046086919	0.068806329	0.019090621	-0.011643642	0.040284115	-0.04343681	-0.178342372	0.035013329	-0.089922515	0.06724532	0.252290979
Age at Serum Draw__p-Value	0	2.93E-57	2.62E-11	0	0	0.103768821	0.589320433	0	0	0.106250332	0.103768821	0.589320433	0	0	0.106250332	0.2	0.6	0.013328685	0.524042645	0.057056864	0.009651546	0.434061244	0.965015524	0.965015524	0.965015524	0.032330666	0.591613793	0.17394339	1	0.00112567	0.001660896	0.79731388	0.577194668	0.014005074	0.010696799	0.160349566	0.674212393	0.666223659	0.519319972	0.860682102	0.929640659	0.70779483	0.682667548	0.09449906	0.825768503	0.571171615	0.672202468	0.121266174	1
Age at Serum Draw__number	91	91	18	2	1	91	18	2	1	91	91	18	2	1	91	4	4	86	86	86	86	91	91	91	91	86	91	91	91	91	91	91	91	68	45	43	73	90	90	87	60	89	91	89	42	42	42	39	91
Age at Biopsy 1__CORR	0.971246301	1	0.972064279	1		0.010264013	-0.098191332	-1		-0.006482615	0.010264013	-0.098191332	-1		-0.006482615	0.8	-0.4	0.209704604	0.056142193	0.16080175	0.230735368	0.101763477	0.002557831	0.002557831	0.002557831	-0.192089269	0.079496631	-0.145863741		-0.367582722	-0.347698438	-0.053390677	-0.034145377	-0.307407701	-0.358258315	-0.237809342	-0.051544258	0.052829878	0.111778335	0.114618581	0.115156279	0.026230702	0.026243267	-0.091228876	0.061928846	-0.078694985	0.034707645	0.258703321
Age at Biopsy 1__p-Value	2.93E-57	0	1.71E-11	0	0	0.923074677	0.698295811	0	0	0.951370385	0.923074677	0.698295811	0	0	0.951370385	0.2	0.6	0.052639176	0.607651996	0.139130576	0.032567778	0.337137409	0.980802453	0.980802453	0.980802453	0.076421813	0.453825375	0.167707642	1	0.000337869	0.000732821	0.615222582	0.747970128	0.01077158	0.015672482	0.124638377	0.664955708	0.620933367	0.294228483	0.290458429	0.380947177	0.807227961	0.804965031	0.395180652	0.696827094	0.620331847	0.827266447	0.11177988	1
Age at Biopsy 1__number	91	91	18	2	1	91	18	2	1	91	91	18	2	1	91	4	4	86	86	86	86	91	91	91	91	86	91	91	91	91	91	91	91	68	45	43	73	90	90	87	60	89	91	89	42	42	42	39	91
Age at Biopsy 2__CORR	0.970512287	0.972064279	1	1		-0.355038807	0.061983504	-1		0.121900891	-0.355038807	0.061983504	-1		0.121900891	1	-1	0.54634727	-0.088722984	0.175674452	0.400817917	0.067394691	-0.137396768	-0.137396768	-0.137396768	-0.410954354	0	-0.40930238		-0.737346678	-0.418749501	-0.359535493	-0.350973896	-0.420821813	-0.974679434	-1	-0.106924865	0.178247432	0.046082015	0.227077767	-0.079772404	0.150850713	0.051966629	-0.351354091	-0.105409255		0.4	1
Age at Biopsy 2__p-Value	2.62E-11	1.71E-11	0	0	0	0.14824359	0.80697616	0	0	0.629907984	0.14824359	0.80697616	0	0	0.629907984	0	0	0.023260918	0.734896803	0.500039355	0.110839195	0.790465834	0.5866714	0.5866714	0.5866714	0.101278249	1	0.091664663	1	0.000479844	0.08370474	0.14281188	0.153274796	0.134034217	0.00481823	0	0.768757703	0.493680565	0.860591758	0.380768121	0.86500465	0.550177422	0.837740087	0.152799322	0.894590745	1	0.6	0	1
Age at Biopsy 2__number	18	18	18	2	1	18	18	2	1	18	18	18	2	1	18	2	2	17	17	17	17	18	18	18	18	17	18	18	18	18	18	18	18	14	5	4	10	17	17	17	7	18	18	18	4	4	4	3	18
Age at Biopsy 3__CORR	1	1	1	1		-1	-1	-1		-1	-1	-1	-1		-1			1			1		-1	-1	-1					-1													1
Age at Biopsy 3__p-Value	0	0	0	0	0	0	0	0	0	0	0	0	0	0	0	0	0	0	0	0	0	0	0	0	0	0	0	0	0	0	0	0	0	0	0	0	0	0	0	0	0	0	0	0	0	0	0	0	0
Age at Biopsy 3__number	2	2	2	2	1	2	2	2	1	2	2	2	2	1	2	0	0	2	2	2	2	2	2	2	2	2	2	2	2	2	2	2	2	2	0	0	0	2	2	2	0	2	2	2	0	0	0	0	2
Age at Biopsy 4__CORR
Age at Biopsy 4__p-Value	0	0	0	0	0	0	0	0	0	0	0	0	0	0	0	0	0	0	0	0	0	0	0	0	0	0	0	0	0	0	0	0	0	0	0	0	0	0	0	0	0	0	0	0	0	0	0	0	0
Age at Biopsy 4__number	1	1	1	1	1	1	1	1	1	1	1	1	1	1	1	0	0	1	1	1	1	1	1	1	1	1	1	1	1	1	1	1	1	1	0	0	0	1	1	1	0	1	1	1	0	0	0	0	1
Days between Serum Draw and Biopsy 1__CORR	-0.171644843	0.010264013	-0.355038807	-1		1	0.57821381	1		0.84710005	1	0.57821381	1		0.84710005	-0.6	0	-0.131319907	0.015616114	-0.091609904	-0.085774116	0.173483093	0.066233973	0.066233973	0.066233973	0.151841599	0.109906384	-0.044356217		-0.115320108	0.028584635	-0.123116145	0.191933132	-0.040412736	0.074816311	-0.069626562	-0.120247077	0.443637051	0.155603081	0.471331218	0.610311473	-0.010750293	0.406840315	0.400490095	0.16954287	0.275097387	-0.110180711	0.168788074
Days between Serum Draw and Biopsy 1__p-Value	0.103768821	0.923074677	0.14824359	0	0	0	0.011951364	0	0	3.64E-26	0	0.011951364	0	0	3.64E-26	0.4	1	0.228119252	0.886521243	0.401531203	0.432309663	0.100064439	0.532770103	0.532770103	0.532770103	0.162828097	0.299692835	0.676321784	1	0.276368873	0.787956227	0.244972755	0.06836401	0.743511151	0.625234305	0.657290466	0.310897036	1.19E-05	0.143062305	4.07E-06	2.25E-07	0.920354461	6.28E-05	0.000100702	0.283092221	0.077861934	0.48729167	0.304336029	1
Days between Serum Draw and Biopsy 1__number	91	91	18	2	1	91	18	2	1	91	91	18	2	1	91	4	4	86	86	86	86	91	91	91	91	86	91	91	91	91	91	91	91	68	45	43	73	90	90	87	60	89	91	89	42	42	42	39	91
Days between Serum Draw and Biopsy 2__CORR	-0.136434273	-0.098191332	0.061983504	-1		0.57821381	1	1		0.977296182	0.57821381	1	1		0.977296182	-1	1	-0.374178731	0.245980763	0.295436948	0.055653594	-0.016831276	-0.28379773	-0.28379773	-0.28379773	-0.254762333	0.022715543	-0.539494135		-0.159508042	-0.004571772	0.129299135	-0.210366904	-0.165748386	0.307793506	-0.2	-0.497468338	0.278582194	-0.131102961	0.368638886	0.632455532	-0.0144143	0.077032153	0.077337068	0.948683298		0	0.5
Days between Serum Draw and Biopsy 2__p-Value	0.589320433	0.698295811	0.80697616	0	0	0.011951364	0	0	0	3.31E-12	0.011951364	0	0	0	3.31E-12	0	0	0.138969037	0.341255887	0.249623739	0.831989422	0.947149559	0.253756418	0.253756418	0.253756418	0.323734308	0.928711579	0.020849813	1	0.527243078	0.985635782	0.609111235	0.402102058	0.57119404	0.614384003	0.8	0.143461466	0.27891917	0.615982927	0.145384614	0.127464008	0.954730923	0.761273798	0.760354973	0.051316702	1	1	0.666666667	1
Days between Serum Draw and Biopsy 2__number	18	18	18	2	1	18	18	2	1	18	18	18	2	1	18	2	2	17	17	17	17	18	18	18	18	17	18	18	18	18	18	18	18	14	5	4	10	17	17	17	7	18	18	18	4	4	4	3	18
Days between Serum Draw and Biopsy 3__CORR	-1	-1	-1	-1		1	1	1		1	1	1	1		1			-1			-1		1	1	1					1													-1
Days between Serum Draw and Biopsy 3__p-Value	0	0	0	0	0	0	0	0	0	0	0	0	0	0	0	0	0	0	0	0	0	0	0	0	0	0	0	0	0	0	0	0	0	0	0	0	0	0	0	0	0	0	0	0	0	0	0	0	0
Days between Serum Draw and Biopsy 3__number	2	2	2	2	1	2	2	2	1	2	2	2	2	1	2	0	0	2	2	2	2	2	2	2	2	2	2	2	2	2	2	2	2	2	0	0	0	2	2	2	0	2	2	2	0	0	0	0	2
Days between Serum Draw and Biopsy 4__CORR
Days between Serum Draw and Biopsy 4__p-Value	0	0	0	0	0	0	0	0	0	0	0	0	0	0	0	0	0	0	0	0	0	0	0	0	0	0	0	0	0	0	0	0	0	0	0	0	0	0	0	0	0	0	0	0	0	0	0	0	0
Days between Serum Draw and Biopsy 4__number	1	1	1	1	1	1	1	1	1	1	1	1	1	1	1	0	0	1	1	1	1	1	1	1	1	1	1	1	1	1	1	1	1	1	0	0	0	1	1	1	0	1	1	1	0	0	0	0	1
Days between serum draw and sole or latest biopsy__CORR	-0.170441917	-0.006482615	0.121900891	-1		0.84710005	0.977296182	1		1	0.84710005	0.977296182	1		1	-0.6	0	-0.086105377	0.001874742	-0.067089566	-0.05717656	0.25107344	0.076441896	0.076441896	0.076441896	0.091349702	0.15845625	-0.108850287		-0.11227529	0.015779203	-0.136134064	0.114015727	-0.078059227	0.115878636	-0.066297802	-0.104296956	0.417760841	0.113410305	0.477059407	0.591479782	0.024656164	0.425431031	0.385482716	0.195062533	0.224569295	-0.048336294	0.135966676
Days between serum draw and sole or latest biopsy__p-Value	0.106250332	0.951370385	0.629907984	0	0	3.64E-26	3.31E-12	0	0	0	3.64E-26	3.31E-12	0	0	0	0.4	1	0.430527447	0.986331912	0.539379883	0.601041923	0.016369736	0.471412053	0.471412053	0.471412053	0.402875395	0.133568884	0.304388983	1	0.28933269	0.881985749	0.198204686	0.281874021	0.526912932	0.448437745	0.672734244	0.37987243	4.19E-05	0.287191297	2.99E-06	6.48E-07	0.818595037	2.62E-05	0.00019111	0.215741191	0.152777217	0.761143803	0.409185238	1
Days between serum draw and sole or latest biopsy__number	91	91	18	2	1	91	18	2	1	91	91	18	2	1	91	4	4	86	86	86	86	91	91	91	91	86	91	91	91	91	91	91	91	68	45	43	73	90	90	87	60	89	91	89	42	42	42	39	91
10log days between Serum Draw and Biopsy 1__CORR	-0.171644843	0.010264013	-0.355038807	-1		1	0.57821381	1		0.84710005	1	0.57821381	1		0.84710005	-0.6	0	-0.131319907	0.015616114	-0.091609904	-0.085774116	0.173483093	0.066233973	0.066233973	0.066233973	0.151841599	0.109906384	-0.044356217		-0.115320108	0.028584635	-0.123116145	0.191933132	-0.040412736	0.074816311	-0.069626562	-0.120247077	0.443637051	0.155603081	0.471331218	0.610311473	-0.010750293	0.406840315	0.400490095	0.16954287	0.275097387	-0.110180711	0.168788074
10log days between Serum Draw and Biopsy 1__p-Value	0.103768821	0.923074677	0.14824359	0	0	0	0.011951364	0	0	3.64E-26	0	0.011951364	0	0	3.64E-26	0.4	1	0.228119252	0.886521243	0.401531203	0.432309663	0.100064439	0.532770103	0.532770103	0.532770103	0.162828097	0.299692835	0.676321784	1	0.276368873	0.787956227	0.244972755	0.06836401	0.743511151	0.625234305	0.657290466	0.310897036	1.19E-05	0.143062305	4.07E-06	2.25E-07	0.920354461	6.28E-05	0.000100702	0.283092221	0.077861934	0.48729167	0.304336029	1
10log days between Serum Draw and Biopsy 1__number	91	91	18	2	1	91	18	2	1	91	91	18	2	1	91	4	4	86	86	86	86	91	91	91	91	86	91	91	91	91	91	91	91	68	45	43	73	90	90	87	60	89	91	89	42	42	42	39	91
10log days between Serum Draw and Biopsy 2__CORR	-0.136434273	-0.098191332	0.061983504	-1		0.57821381	1	1		0.977296182	0.57821381	1	1		0.977296182	-1	1	-0.374178731	0.245980763	0.295436948	0.055653594	-0.016831276	-0.28379773	-0.28379773	-0.28379773	-0.254762333	0.022715543	-0.539494135		-0.159508042	-0.004571772	0.129299135	-0.210366904	-0.165748386	0.307793506	-0.2	-0.497468338	0.278582194	-0.131102961	0.368638886	0.632455532	-0.0144143	0.077032153	0.077337068	0.948683298		0	0.5
10log days between Serum Draw and Biopsy 2__p-Value	0.589320433	0.698295811	0.80697616	0	0	0.011951364	0	0	0	3.31E-12	0.011951364	0	0	0	3.31E-12	0	0	0.138969037	0.341255887	0.249623739	0.831989422	0.947149559	0.253756418	0.253756418	0.253756418	0.323734308	0.928711579	0.020849813	1	0.527243078	0.985635782	0.609111235	0.402102058	0.57119404	0.614384003	0.8	0.143461466	0.27891917	0.615982927	0.145384614	0.127464008	0.954730923	0.761273798	0.760354973	0.051316702	1	1	0.666666667	1
10log days between Serum Draw and Biopsy 2__number	18	18	18	2	1	18	18	2	1	18	18	18	2	1	18	2	2	17	17	17	17	18	18	18	18	17	18	18	18	18	18	18	18	14	5	4	10	17	17	17	7	18	18	18	4	4	4	3	18
10log days between Serum Draw and Biopsy 3__CORR	-1	-1	-1	-1		1	1	1		1	1	1	1		1			-1			-1		1	1	1					1													-1
10log days between Serum Draw and Biopsy 3__p-Value	0	0	0	0	0	0	0	0	0	0	0	0	0	0	0	0	0	0	0	0	0	0	0	0	0	0	0	0	0	0	0	0	0	0	0	0	0	0	0	0	0	0	0	0	0	0	0	0	0
10log days between Serum Draw and Biopsy 3__number	2	2	2	2	1	2	2	2	1	2	2	2	2	1	2	0	0	2	2	2	2	2	2	2	2	2	2	2	2	2	2	2	2	2	0	0	0	2	2	2	0	2	2	2	0	0	0	0	2
10log days between Serum Draw and Biopsy 4__CORR
10log days between Serum Draw and Biopsy 4__p-Value	0	0	0	0	0	0	0	0	0	0	0	0	0	0	0	0	0	0	0	0	0	0	0	0	0	0	0	0	0	0	0	0	0	0	0	0	0	0	0	0	0	0	0	0	0	0	0	0	0
10log days between Serum Draw and Biopsy 4__number	1	1	1	1	1	1	1	1	1	1	1	1	1	1	1	0	0	1	1	1	1	1	1	1	1	1	1	1	1	1	1	1	1	1	0	0	0	1	1	1	0	1	1	1	0	0	0	0	1
10log days between serum draw and sole or latest biopsy__CORR	-0.170441917	-0.006482615	0.121900891	-1		0.84710005	0.977296182	1		1	0.84710005	0.977296182	1		1	-0.6	0	-0.086105377	0.001874742	-0.067089566	-0.05717656	0.25107344	0.076441896	0.076441896	0.076441896	0.091349702	0.15845625	-0.108850287		-0.11227529	0.015779203	-0.136134064	0.114015727	-0.078059227	0.115878636	-0.066297802	-0.104296956	0.417760841	0.113410305	0.477059407	0.591479782	0.024656164	0.425431031	0.385482716	0.195062533	0.224569295	-0.048336294	0.135966676
10log days between serum draw and sole or latest biopsy__p-Value	0.106250332	0.951370385	0.629907984	0	0	3.64E-26	3.31E-12	0	0	0	3.64E-26	3.31E-12	0	0	0	0.4	1	0.430527447	0.986331912	0.539379883	0.601041923	0.016369736	0.471412053	0.471412053	0.471412053	0.402875395	0.133568884	0.304388983	1	0.28933269	0.881985749	0.198204686	0.281874021	0.526912932	0.448437745	0.672734244	0.37987243	4.19E-05	0.287191297	2.99E-06	6.48E-07	0.818595037	2.62E-05	0.00019111	0.215741191	0.152777217	0.761143803	0.409185238	1
10log days between serum draw and sole or latest biopsy__number	91	91	18	2	1	91	18	2	1	91	91	18	2	1	91	4	4	86	86	86	86	91	91	91	91	86	91	91	91	91	91	91	91	68	45	43	73	90	90	87	60	89	91	89	42	42	42	39	91
Patient age at graft failure__CORR	0.8	0.8	1			-0.6	-1			-0.6	-0.6	-1			-0.6	1	-0.8	-0.316227766	-0.774596669	-0.25819889	-0.316227766		-0.8	-0.8	-0.8	-0.447213595		-0.25819889		-0.316227766	-0.316227766	0.316227766	0	0	-0.5		-0.774596669	-0.316227766	0.25819889	-0.25819889	-0.25819889	0.774596669	-0.25819889	-0.25819889			-1	1
Patient age at graft failure__p-Value	0.2	0.2	0	0	0	0.4	0	0	0	0.4	0.4	0	0	0	0.4	0	0.2	0.683772234	0.225403331	0.74180111	0.683772234	1	0.2	0.2	0.2	0.552786405	1	0.74180111	1	0.683772234	0.683772234	0.683772234	1	1	0.666666667	0	0.225403331	0.683772234	0.74180111	0.74180111	0.74180111	0.225403331	0.74180111	0.74180111	0	0	0	0	1
Patient age at graft failure__number	4	4	2	0	0	4	2	0	0	4	4	2	0	0	4	4	4	4	4	4	4	4	4	4	4	4	4	4	4	4	4	4	4	4	3	2	4	4	4	4	4	4	4	4	2	2	2	2	4
Days between serum draw and graft failure__CORR	-0.4	-0.4	-1			0	1			0	0	1			0	-0.8	1	0.632455532	0.774596669	-0.25819889	0.316227766		1	1	1	0.894427191		-0.25819889		0.316227766	0.316227766	-0.316227766	0	0	0.5		0.774596669	-0.316227766	0.25819889	-0.25819889	-0.25819889	-0.774596669	-0.25819889	-0.25819889			1	-1
Days between serum draw and graft failure__p-Value	0.6	0.6	0	0	0	1	0	0	0	1	1	0	0	0	1	0.2	0	0.367544468	0.225403331	0.74180111	0.683772234	1	0	0	0	0.105572809	1	0.74180111	1	0.683772234	0.683772234	0.683772234	1	1	0.666666667	0	0.225403331	0.683772234	0.74180111	0.74180111	0.74180111	0.225403331	0.74180111	0.74180111	0	0	0	0	1
Days between serum draw and graft failure__number	4	4	2	0	0	4	2	0	0	4	4	2	0	0	4	4	4	4	4	4	4	4	4	4	4	4	4	4	4	4	4	4	4	4	3	2	4	4	4	4	4	4	4	4	2	2	2	2	4
HLA-Mismatch A__CORR	0.265938511	0.209704604	0.54634727	1		-0.131319907	-0.374178731	-1		-0.086105377	-0.131319907	-0.374178731	-1		-0.086105377	-0.316227766	0.632455532	1	0.341480761	0.405294785	0.763017997	0.00772177	-0.082373048	-0.082373048	-0.082373048	-0.170521323	0.117736702	-0.07317809		0.039181196	0.073894889	0.039435505	0.070810909	0.055381862	-0.110966469	-0.22359477	-0.005144759	-0.016440109	0.068033903	0.011938548	-0.044232601	-0.078511375	0.04341689	-0.219559059	0.054318367	0.123909384	0.1046125	-0.01358465
HLA-Mismatch A__p-Value	0.013328685	0.052639176	0.023260918	0	0	0.228119252	0.138969037	0	0	0.430527447	0.228119252	0.138969037	0	0	0.430527447	0.683772234	0.367544468	0	0.001292097	0.000108367	1.36E-17	0.943746407	0.450848746	0.450848746	0.450848746	0.116477901	0.280307674	0.503116694	1	0.720214516	0.498932281	0.718474251	0.517063703	0.663811779	0.48975636	0.171213752	0.966786896	0.881288368	0.536132542	0.915223538	0.74616569	0.477776326	0.691421135	0.044781872	0.746017722	0.458586478	0.53193731	0.937323061	1
HLA-Mismatch A__number	86	86	17	2	1	86	17	2	1	86	86	17	2	1	86	4	4	86	86	86	86	86	86	86	86	86	86	86	86	86	86	86	86	64	41	39	68	85	85	82	56	84	86	84	38	38	38	36	86
HLA-Mismatch B__CORR	0.069638628	0.056142193	-0.088722984			0.015616114	0.245980763			0.001874742	0.015616114	0.245980763			0.001874742	-0.774596669	0.774596669	0.341480761	1	0.523502567	0.749387105	-0.165046479	-0.068913507	-0.068913507	-0.068913507	-0.15886822	0.014424331	0.068928801		0.14960211	-0.015454841	-0.035756046	0.01380847	0.227373615	0.011622122	-0.084761473	-0.104982287	0.041586626	-0.116903584	0.069714051	0.164220319	-0.281915683	0.07883728	-0.001088279	0.01927763	-0.14348524	0.145259546	-0.111649911
HLA-Mismatch B__p-Value	0.524042645	0.607651996	0.734896803	0	0	0.886521243	0.341255887	0	0	0.986331912	0.886521243	0.341255887	0	0	0.986331912	0.225403331	0.225403331	0.001292097	0	2.32E-07	1.05E-16	0.128859071	0.52838312	0.52838312	0.52838312	0.144009645	0.895130476	0.528291385	1	0.169192761	0.887685504	0.743788656	0.899584174	0.070780198	0.942507324	0.607924792	0.39420637	0.705507561	0.286650636	0.533709131	0.226499142	0.009376621	0.470581838	0.992161079	0.908543307	0.39011156	0.384215114	0.516797834	1
HLA-Mismatch B__number	86	86	17	2	1	86	17	2	1	86	86	17	2	1	86	4	4	86	86	86	86	86	86	86	86	86	86	86	86	86	86	86	86	64	41	39	68	85	85	82	56	84	86	84	38	38	38	36	86
HLA-Mismatch DR__CORR	0.206000077	0.16080175	0.175674452			-0.091609904	0.295436948			-0.067089566	-0.091609904	0.295436948			-0.067089566	-0.25819889	-0.25819889	0.405294785	0.523502567	1	0.798371614	-0.021414854	-0.03660131	-0.03660131	-0.03660131	-0.378171942	-0.102524785	-0.11867983		0.041469269	-0.005351748	-0.090716659	-0.101944692	-0.086283888	-0.114768309	-0.262841905	-0.084974431	-0.180279137	-0.217046114	0.042956289	0.129762319	-0.039564214	0.073681266	-0.034339567	-0.036951805	-0.184075159	0.142814167	-0.096020165
HLA-Mismatch DR__p-Value	0.057056864	0.139130576	0.500039355	0	0	0.401531203	0.249623739	0	0	0.539379883	0.401531203	0.249623739	0	0	0.539379883	0.74180111	0.74180111	0.000108367	2.32E-07	0	3.39E-20	0.844837479	0.73794806	0.73794806	0.73794806	0.00033068	0.347555529	0.276445823	1	0.704609222	0.960995666	0.40615669	0.350304671	0.497814569	0.474908344	0.105962408	0.490839879	0.098730483	0.046011075	0.701578132	0.340494355	0.720853279	0.500177431	0.756482651	0.825674829	0.26859818	0.392355352	0.57747377	1
HLA-Mismatch DR__number	86	86	17	2	1	86	17	2	1	86	86	17	2	1	86	4	4	86	86	86	86	86	86	86	86	86	86	86	86	86	86	86	86	64	41	39	68	85	85	82	56	84	86	84	38	38	38	36	86
Sum HLA-Mismatch__CORR	0.27763194	0.230735368	0.400817917	1		-0.085774116	0.055653594	-1		-0.05717656	-0.085774116	0.055653594	-1		-0.05717656	-0.316227766	0.316227766	0.763017997	0.749387105	0.798371614	1	-0.08004147	-0.103863487	-0.103863487	-0.103863487	-0.282766411	0.023672183	-0.05343795		0.090181355	0.00996743	-0.03895545	-0.022213299	0.061677005	-0.081197665	-0.218754954	-0.119127882	-0.071503309	-0.109774185	0.031081255	0.130154474	-0.125464382	0.107414199	-0.111433459	-0.014043251	-0.07597782	0.15508135	-0.059469266
Sum HLA-Mismatch__p-Value	0.009651546	0.032567778	0.110839195	0	0	0.432309663	0.831989422	0	0	0.601041923	0.432309663	0.831989422	0	0	0.601041923	0.683772234	0.683772234	1.36E-17	1.05E-16	3.39E-20	0	0.463809198	0.341262838	0.341262838	0.341262838	0.008340509	0.828719028	0.62508175	1	0.408943559	0.927426009	0.721760509	0.83912853	0.628277592	0.613787305	0.180913455	0.333248054	0.515498262	0.317257596	0.781627414	0.339024588	0.255467096	0.324921952	0.312903374	0.933310376	0.650282715	0.352530406	0.73044916	1
Sum HLA-Mismatch__number	86	86	17	2	1	86	17	2	1	86	86	17	2	1	86	4	4	86	86	86	86	86	86	86	86	86	86	86	86	86	86	86	86	64	41	39	68	85	85	82	56	84	86	84	38	38	38	36	86
Caveolin_Classifier (<1500 pg/ml = 0, 1500-2999 = 1, 3000-4499 = 2, <4499 = 3)__CORR	0.08300907	0.101763477	0.067394691			0.173483093	-0.016831276			0.25107344	0.173483093	-0.016831276			0.25107344			0.00772177	-0.165046479	-0.021414854	-0.08004147	1	0.770142794	0.770142794	0.770142794	-0.211302559	0.1507209	-0.144095804		-0.191402021	-0.165972388	-0.13684438	-0.05348817	-0.143191757	-0.12388594	-0.002422339	0.100061664	0.064968888	-0.024044052	0.219878461	0.141632804	0.017726944	0.031451372	0.078176839	0.075753545	0.226854623	0.184790855	-0.190600571
Caveolin_Classifier (<1500 pg/ml = 0, 1500-2999 = 1, 3000-4499 = 2, <4499 = 3)__p-Value	0.434061244	0.337137409	0.790465834	0	0	0.100064439	0.947149559	0	0	0.016369736	0.100064439	0.947149559	0	0	0.016369736	1	1	0.943746407	0.128859071	0.844837479	0.463809198	0	4.54E-19	4.54E-19	4.54E-19	0.050822286	0.15384795	0.172974651	1	0.069146563	0.115877509	0.195851769	0.614576389	0.244054427	0.417482494	0.987700076	0.399626706	0.542937697	0.822021366	0.040722731	0.280383807	0.86903493	0.767266237	0.466486026	0.633497881	0.148533595	0.241372428	0.245127439	1
Caveolin_Classifier (<1500 pg/ml = 0, 1500-2999 = 1, 3000-4499 = 2, <4499 = 3)__number	91	91	18	2	1	91	18	2	1	91	91	18	2	1	91	4	4	86	86	86	86	91	91	91	91	86	91	91	91	91	91	91	91	68	45	43	73	90	90	87	60	89	91	89	42	42	42	39	91
Cav-1(pg/ml)__CORR	-0.004662266	0.002557831	-0.137396768	-1		0.066233973	-0.28379773	1		0.076441896	0.066233973	-0.28379773	1		0.076441896	-0.8	1	-0.082373048	-0.068913507	-0.03660131	-0.103863487	0.770142794	1	1	1	-0.078382743	0.082092207	-0.00855929		-0.115868446	-0.144004539	0.086337367	-0.091094526	-0.006562251	0.046181134	0.096285362	0.108840508	0.00308445	-0.005794048	0.039260355	-0.003007175	0.129912269	0.007367033	0.137224703	-0.000361937	0.084203249	0.099834047	-0.12437959
Cav-1(pg/ml)__p-Value	0.965015524	0.980802453	0.5866714	0	0	0.532770103	0.253756418	0	0	0.471412053	0.532770103	0.253756418	0	0	0.471412053	0.2	0	0.450848746	0.52838312	0.73794806	0.341262838	4.54E-19	0	0	0	0.473152125	0.439172623	0.935821178	1	0.274076267	0.173249808	0.415793003	0.390472369	0.957643466	0.763234843	0.539076565	0.359346928	0.976982075	0.956776416	0.718070366	0.981807002	0.224971507	0.944745698	0.199719766	0.99818495	0.595991226	0.529317841	0.450600004	1
Cav-1(pg/ml)__number	91	91	18	2	1	91	18	2	1	91	91	18	2	1	91	4	4	86	86	86	86	91	91	91	91	86	91	91	91	91	91	91	91	68	45	43	73	90	90	87	60	89	91	89	42	42	42	39	91
Cav-1(pg/ml) 10log__CORR	-0.004662266	0.002557831	-0.137396768	-1		0.066233973	-0.28379773	1		0.076441896	0.066233973	-0.28379773	1		0.076441896	-0.8	1	-0.082373048	-0.068913507	-0.03660131	-0.103863487	0.770142794	1	1	1	-0.078382743	0.082092207	-0.00855929		-0.115868446	-0.144004539	0.086337367	-0.091094526	-0.006562251	0.046181134	0.096285362	0.108840508	0.00308445	-0.005794048	0.039260355	-0.003007175	0.129912269	0.007367033	0.137224703	-0.000361937	0.084203249	0.099834047	-0.12437959
Cav-1(pg/ml) 10log__p-Value	0.965015524	0.980802453	0.5866714	0	0	0.532770103	0.253756418	0	0	0.471412053	0.532770103	0.253756418	0	0	0.471412053	0.2	0	0.450848746	0.52838312	0.73794806	0.341262838	4.54E-19	0	0	0	0.473152125	0.439172623	0.935821178	1	0.274076267	0.173249808	0.415793003	0.390472369	0.957643466	0.763234843	0.539076565	0.359346928	0.976982075	0.956776416	0.718070366	0.981807002	0.224971507	0.944745698	0.199719766	0.99818495	0.595991226	0.529317841	0.450600004	1
Cav-1(pg/ml) 10log__number	91	91	18	2	1	91	18	2	1	91	91	18	2	1	91	4	4	86	86	86	86	91	91	91	91	86	91	91	91	91	91	91	91	68	45	43	73	90	90	87	60	89	91	89	42	42	42	39	91
Cav-1(pg/ml) sqrt__CORR	-0.004662266	0.002557831	-0.137396768	-1		0.066233973	-0.28379773	1		0.076441896	0.066233973	-0.28379773	1		0.076441896	-0.8	1	-0.082373048	-0.068913507	-0.03660131	-0.103863487	0.770142794	1	1	1	-0.078382743	0.082092207	-0.00855929		-0.115868446	-0.144004539	0.086337367	-0.091094526	-0.006562251	0.046181134	0.096285362	0.108840508	0.00308445	-0.005794048	0.039260355	-0.003007175	0.129912269	0.007367033	0.137224703	-0.000361937	0.084203249	0.099834047	-0.12437959
Cav-1(pg/ml) sqrt__p-Value	0.965015524	0.980802453	0.5866714	0	0	0.532770103	0.253756418	0	0	0.471412053	0.532770103	0.253756418	0	0	0.471412053	0.2	0	0.450848746	0.52838312	0.73794806	0.341262838	4.54E-19	0	0	0	0.473152125	0.439172623	0.935821178	1	0.274076267	0.173249808	0.415793003	0.390472369	0.957643466	0.763234843	0.539076565	0.359346928	0.976982075	0.956776416	0.718070366	0.981807002	0.224971507	0.944745698	0.199719766	0.99818495	0.595991226	0.529317841	0.450600004	1
Cav-1(pg/ml) sqrt__number	91	91	18	2	1	91	18	2	1	91	91	18	2	1	91	4	4	86	86	86	86	91	91	91	91	86	91	91	91	91	91	91	91	68	45	43	73	90	90	87	60	89	91	89	42	42	42	39	91
Antibodies developed (1 = yes_ 0 = no)__CORR	-0.231042724	-0.192089269	-0.410954354			0.151841599	-0.254762333			0.091349702	0.151841599	-0.254762333			0.091349702	-0.447213595	0.894427191	-0.170521323	-0.15886822	-0.378171942	-0.282766411	-0.211302559	-0.078382743	-0.078382743	-0.078382743	1	0.049341743	0.201154473		0.177048475	0.197283085	0.017755864	0.114912733	0.226611529	0.259830663	0.062195625	-0.00251048	0.073007907	0.158551118	-0.201750359	-0.182472271	0.102772763	0.059210102	0.079070911	-0.143590704	0.015854386	0.003110962	-0.065501767
Antibodies developed (1 = yes_ 0 = no)__p-Value	0.032330666	0.076421813	0.101278249	0	0	0.162828097	0.323734308	0	0	0.402875395	0.162828097	0.323734308	0	0	0.402875395	0.552786405	0.105572809	0.116477901	0.144009645	0.00033068	0.008340509	0.050822286	0.473152125	0.473152125	0.473152125	0	0.651877306	0.06328771	1	0.102939867	0.068653227	0.871097659	0.2920854	0.071755543	0.100882233	0.706813626	0.983789565	0.506677228	0.147250867	0.069122272	0.178292347	0.352225822	0.58814061	0.474634589	0.389759612	0.924732605	0.985210735	0.704280504	1
Antibodies developed (1 = yes_ 0 = no)__number	86	86	17	2	1	86	17	2	1	86	86	17	2	1	86	4	4	86	86	86	86	86	86	86	86	86	86	86	86	86	86	86	86	64	41	39	68	85	85	82	56	84	86	84	38	38	38	36	86
Sex (m=1_ f=2)__CORR	0.056982355	0.079496631	0			0.109906384	0.022715543			0.15845625	0.109906384	0.022715543			0.15845625			0.117736702	0.014424331	-0.102524785	0.023672183	0.1507209	0.082092207	0.082092207	0.082092207	0.049341743	1	0.108845655		-0.068727915	-0.098485277	0.034169021	0.030480988	-0.153447859	-0.155663314	0.022697647	-0.339913041	0.032842073	0.011688576	0.036285448	-0.041594798	0.038113331	0.07437638	0.013623969	-0.139593784	0.144337567	0.412137499	0.017670591
Sex (m=1_ f=2)__p-Value	0.591613793	0.453825375	1	0	0	0.299692835	0.928711579	0	0	0.133568884	0.299692835	0.928711579	0	0	0.133568884	1	1	0.280307674	0.895130476	0.347555529	0.828719028	0.15384795	0.439172623	0.439172623	0.439172623	0.651877306	0	0.304409683	1	0.517421394	0.353012058	0.747801445	0.774252317	0.211548739	0.307217629	0.88512848	0.003258495	0.758618887	0.912931828	0.738634011	0.752343423	0.722884494	0.483509802	0.89916425	0.377940406	0.361782938	0.006686683	0.914970936	1
Sex (m=1_ f=2)__number	91	91	18	2	1	91	18	2	1	91	91	18	2	1	91	4	4	86	86	86	86	91	91	91	91	86	91	91	91	91	91	91	91	68	45	43	73	90	90	87	60	89	91	89	42	42	42	39	91
Number of transplants received__CORR	-0.143774961	-0.145863741	-0.40930238			-0.044356217	-0.539494135			-0.108850287	-0.044356217	-0.539494135			-0.108850287	-0.25819889	-0.25819889	-0.07317809	0.068928801	-0.11867983	-0.05343795	-0.144095804	-0.00855929	-0.00855929	-0.00855929	0.201154473	0.108845655	1		0.187298828	0.040301681	0.147732668	0.014531315	0.207291667	0.158094837	0.340866962	-0.133686819	0.066765828	-0.03082873	-0.16099839	-0.054788214	0.010014592	0.00588792	0.00640789	-0.221506522	-0.008664587	-0.137706058	-0.14932786
Number of transplants received__p-Value	0.17394339	0.167707642	0.091664663	0	0	0.676321784	0.020849813	0	0	0.304388983	0.676321784	0.020849813	0	0	0.304388983	0.74180111	0.74180111	0.503116694	0.528291385	0.276445823	0.62508175	0.172974651	0.935821178	0.935821178	0.935821178	0.06328771	0.304409683	0	1	0.075438969	0.704470257	0.162269524	0.89125936	0.089856169	0.299628823	0.025298849	0.259498861	0.531813167	0.773004338	0.136300573	0.677576271	0.925788999	0.95582681	0.952475868	0.158602701	0.95656924	0.384487107	0.364241351	1
Number of transplants received__number	91	91	18	2	1	91	18	2	1	91	91	18	2	1	91	4	4	86	86	86	86	91	91	91	91	86	91	91	91	91	91	91	91	68	45	43	73	90	90	87	60	89	91	89	42	42	42	39	91
Biopsy 1__CORR
Biopsy 1__p-Value	1	1	1	0	0	1	1	0	0	1	1	1	0	0	1	1	1	1	1	1	1	1	1	1	1	1	1	1	1	1	1	1	1	1	1	1	1	1	1	1	1	1	1	1	1	1	1	1	1
Biopsy 1__number	91	91	18	2	1	91	18	2	1	91	91	18	2	1	91	4	4	86	86	86	86	91	91	91	91	86	91	91	91	91	91	91	91	68	45	43	73	90	90	87	60	89	91	89	42	42	42	39	91
i__CORR	-0.336090656	-0.367582722	-0.737346678	-1		-0.115320108	-0.159508042	1		-0.11227529	-0.115320108	-0.159508042	1		-0.11227529	-0.316227766	0.316227766	0.039181196	0.14960211	0.041469269	0.090181355	-0.191402021	-0.115868446	-0.115868446	-0.115868446	0.177048475	-0.068727915	0.187298828		1	0.532497132	0.249849317	0.118039962	0.673841983	0.815764906	0.316215606	0.152533393	0.022211719	-0.04478642	-0.188492653	-0.12447884	0.196636017	0.228021104	0.078351197	-0.028743304	-0.240186777	-0.212044854	-0.117097775
i__p-Value	0.00112567	0.000337869	0.000479844	0	0	0.276368873	0.527243078	0	0	0.28933269	0.276368873	0.527243078	0	0	0.28933269	0.683772234	0.683772234	0.720214516	0.169192761	0.704609222	0.408943559	0.069146563	0.274076267	0.274076267	0.274076267	0.102939867	0.517421394	0.075438969	1	0	5.55E-08	0.016918453	0.26512286	3.02E-10	8.74E-12	0.038847084	0.197639569	0.835385944	0.675104662	0.080390902	0.343323817	0.064759898	0.029717372	0.465489495	0.856608156	0.125488104	0.177618333	0.477746877	1
i__number	91	91	18	2	1	91	18	2	1	91	91	18	2	1	91	4	4	86	86	86	86	91	91	91	91	86	91	91	91	91	91	91	91	68	45	43	73	90	90	87	60	89	91	89	42	42	42	39	91
t__CORR	-0.325171737	-0.347698438	-0.418749501			0.028584635	-0.004571772			0.015779203	0.028584635	-0.004571772			0.015779203	-0.316227766	0.316227766	0.073894889	-0.015454841	-0.005351748	0.00996743	-0.165972388	-0.144004539	-0.144004539	-0.144004539	0.197283085	-0.098485277	0.040301681		0.532497132	1	0.223949037	0.206956634	0.469435147	0.598447009	0.317274664	0.126947349	0.061425408	-0.019860886	-0.080550964	-0.204533169	0.015819824	0.119993633	0.008495452	-0.165551869	-0.119646027	-0.291662118	-0.321620513
t__p-Value	0.001660896	0.000732821	0.08370474	0	0	0.787956227	0.985635782	0	0	0.881985749	0.787956227	0.985635782	0	0	0.881985749	0.683772234	0.683772234	0.498932281	0.887685504	0.960995666	0.927426009	0.115877509	0.173249808	0.173249808	0.173249808	0.068653227	0.353012058	0.704470257	1	5.55E-08	0	0.032843668	0.049031889	5.38E-05	1.41E-05	0.038162773	0.284504465	0.56520312	0.852600478	0.458288056	0.116973995	0.883018901	0.257238762	0.937021201	0.294743805	0.450421945	0.06091385	0.045871759	1
t__number	91	91	18	2	1	91	18	2	1	91	91	18	2	1	91	4	4	86	86	86	86	91	91	91	91	86	91	91	91	91	91	91	91	68	45	43	73	90	90	87	60	89	91	89	42	42	42	39	91
v__CORR	-0.02729488	-0.053390677	-0.359535493			-0.123116145	0.129299135			-0.136134064	-0.123116145	0.129299135			-0.136134064	0.316227766	-0.316227766	0.039435505	-0.035756046	-0.090716659	-0.03895545	-0.13684438	0.086337367	0.086337367	0.086337367	0.017755864	0.034169021	0.147732668		0.249849317	0.223949037	1	0.068232352	0.330594773	0.151177893	0.30555563	0.13339275	-0.031065483	-0.002298945	-0.226787778	-0.198150061	0.152667129	-0.057289961	0.047336262	-0.066836259	-0.166227492	-0.138002049	0.094628023
v__p-Value	0.79731388	0.615222582	0.14281188	0	0	0.244972755	0.609111235	0	0	0.198204686	0.244972755	0.609111235	0	0	0.198204686	0.683772234	0.683772234	0.718474251	0.743788656	0.40615669	0.721760509	0.195851769	0.415793003	0.415793003	0.415793003	0.871097659	0.747801445	0.162269524	1	0.016918453	0.032843668	0	0.520453273	0.005896298	0.3215358	0.046309803	0.260557836	0.771308634	0.982842921	0.034656727	0.129097876	0.153209571	0.589611001	0.65957246	0.674085569	0.292749929	0.383456214	0.566635729	1
v__number	91	91	18	2	1	91	18	2	1	91	91	18	2	1	91	4	4	86	86	86	86	91	91	91	91	86	91	91	91	91	91	91	91	68	45	43	73	90	90	87	60	89	91	89	42	42	42	39	91
g__CORR	-0.059207701	-0.034145377	-0.350973896			0.191933132	-0.210366904			0.114015727	0.191933132	-0.210366904			0.114015727	0	0	0.070810909	0.01380847	-0.101944692	-0.022213299	-0.05348817	-0.091094526	-0.091094526	-0.091094526	0.114912733	0.030480988	0.014531315		0.118039962	0.206956634	0.068232352	1	0.424557982	0.40366307	0.443935924	0.186177281	0.661096032	0.363047684	0.318162918	0.177242427	-0.045741867	0.053231481	0.153515745	0.080889852	0.254637768	-0.341823941	0.081197125
g__p-Value	0.577194668	0.747970128	0.153274796	0	0	0.06836401	0.402102058	0	0	0.281874021	0.06836401	0.402102058	0	0	0.281874021	1	1	0.517063703	0.899584174	0.350304671	0.83912853	0.614576389	0.390472369	0.390472369	0.390472369	0.2920854	0.774252317	0.89125936	1	0.26512286	0.049031889	0.520453273	0	0.000308101	0.005964268	0.002863608	0.114780133	1.33E-12	0.000436743	0.002671968	0.175485276	0.670362531	0.616278372	0.150911172	0.610582915	0.103654003	0.026716662	0.623150177	1
g__number	91	91	18	2	1	91	18	2	1	91	91	18	2	1	91	4	4	86	86	86	86	91	91	91	91	86	91	91	91	91	91	91	91	68	45	43	73	90	90	87	60	89	91	89	42	42	42	39	91
ptc__CORR	-0.296728248	-0.307407701	-0.420821813			-0.040412736	-0.165748386			-0.078059227	-0.040412736	-0.165748386			-0.078059227	0	0	0.055381862	0.227373615	-0.086283888	0.061677005	-0.143191757	-0.006562251	-0.006562251	-0.006562251	0.226611529	-0.153447859	0.207291667		0.673841983	0.469435147	0.330594773	0.424557982	1	0.708914111	0.28644059	0.274683323	0.249239528	0.101879682	-0.148283193	-0.092519261	0.202149156	0.105441723	0.040672951	0.018466031	-0.043304977	-0.350698742	-0.193306629
ptc__p-Value	0.014005074	0.01077158	0.134034217	0	0	0.743511151	0.57119404	0	0	0.526912932	0.743511151	0.57119404	0	0	0.526912932	1	1	0.663811779	0.070780198	0.497814569	0.628277592	0.244054427	0.957643466	0.957643466	0.957643466	0.071755543	0.211548739	0.089856169	1	3.02E-10	5.38E-05	0.005896298	0.000308101	0	7.23E-08	0.062574827	0.033672565	0.041957567	0.408407226	0.234745342	0.489721997	0.10089955	0.392128608	0.741916973	0.907595662	0.785386387	0.022783045	0.238364755	1
ptc__number	68	68	14	2	1	68	14	2	1	68	68	14	2	1	68	4	4	64	64	64	64	68	68	68	68	64	68	68	68	68	68	68	68	68	44	43	60	67	68	66	58	67	68	68	42	42	42	39	68
ti__CORR	-0.376953449	-0.358258315	-0.974679434			0.074816311	0.307793506			0.115878636	0.074816311	0.307793506			0.115878636	-0.5	0.5	-0.110966469	0.011622122	-0.114768309	-0.081197665	-0.12388594	0.046181134	0.046181134	0.046181134	0.259830663	-0.155663314	0.158094837		0.815764906	0.598447009	0.151177893	0.40366307	0.708914111	1	0.431305155	0.214727306	0.375957157	0.266936006	-0.060532073	-0.054554723	0.224316911	0.419241895	0.308930968	-0.009202269	-0.077849894	-0.296575311	-0.102601442
ti__p-Value	0.010696799	0.015672482	0.00481823	0	0	0.625234305	0.614384003	0	0	0.448437745	0.625234305	0.614384003	0	0	0.448437745	0.666666667	0.666666667	0.48975636	0.942507324	0.474908344	0.613787305	0.417482494	0.763234843	0.763234843	0.763234843	0.100882233	0.307217629	0.299628823	1	8.74E-12	1.41E-05	0.3215358	0.005964268	7.23E-08	0	0.003881804	0.166738391	0.011901582	0.076296332	0.696297421	0.728248286	0.138507746	0.004149305	0.041307126	0.953876949	0.624102787	0.056497398	0.534242683	1
ti__number	45	45	5	0	0	45	5	0	0	45	45	5	0	0	45	3	3	41	41	41	41	45	45	45	45	41	45	45	45	45	45	45	45	44	45	43	43	44	45	44	43	45	45	44	42	42	42	39	45
i-IFTA__CORR	-0.21793082	-0.237809342	-1			-0.069626562	-0.2			-0.066297802	-0.069626562	-0.2			-0.066297802			-0.22359477	-0.084761473	-0.262841905	-0.218754954	-0.002422339	0.096285362	0.096285362	0.096285362	0.062195625	0.022697647	0.340866962		0.316215606	0.317274664	0.30555563	0.443935924	0.28644059	0.431305155	1	0.142608842	0.402651589	0.405573839	0.143962266	0.128451337	0.074035155	0.359246205	0.426040967	0.107769573	0.132891378	-0.272060006	0.059030215
i-IFTA__p-Value	0.160349566	0.124638377	0	0	0	0.657290466	0.8	0	0	0.672734244	0.657290466	0.8	0	0	0.672734244	0	0	0.171213752	0.607924792	0.105962408	0.180913455	0.987700076	0.539076565	0.539076565	0.539076565	0.706813626	0.88512848	0.025298849	1	0.038847084	0.038162773	0.046309803	0.002863608	0.062574827	0.003881804	0	0.373755291	0.008201083	0.006971564	0.363045836	0.417535743	0.637052634	0.017986131	0.004391879	0.496927672	0.401483895	0.081336024	0.721120914	1
i-IFTA__number	43	43	4	0	0	43	4	0	0	43	43	4	0	0	43	2	2	39	39	39	39	43	43	43	43	39	43	43	43	43	43	43	43	43	43	43	41	42	43	42	42	43	43	43	42	42	42	39	43
C4d__CORR	-0.05003377	-0.051544258	-0.106924865			-0.120247077	-0.497468338			-0.104296956	-0.120247077	-0.497468338			-0.104296956	-0.774596669	0.774596669	-0.005144759	-0.104982287	-0.084974431	-0.119127882	0.100061664	0.108840508	0.108840508	0.108840508	-0.00251048	-0.339913041	-0.133686819		0.152533393	0.126947349	0.13339275	0.186177281	0.274683323	0.214727306	0.142608842	1	0.299612817	0.207816813	0.078919145	0.004464026	-0.008741803	-0.101789736	-0.035656138	0.158706765	0.086286287	-0.119266795	-0.019482068
C4d__p-Value	0.674212393	0.664955708	0.768757703	0	0	0.310897036	0.143461466	0	0	0.37987243	0.310897036	0.143461466	0	0	0.37987243	0.225403331	0.225403331	0.966786896	0.39420637	0.490839879	0.333248054	0.399626706	0.359346928	0.359346928	0.359346928	0.983789565	0.003258495	0.259498861	1	0.197639569	0.284504465	0.260557836	0.114780133	0.033672565	0.166738391	0.373755291	0	0.010019342	0.077688579	0.516073341	0.973231738	0.942320477	0.391494661	0.767837315	0.328005781	0.596523381	0.463550604	0.907577559	1
C4d__number	73	73	10	0	0	73	10	0	0	73	73	10	0	0	73	4	4	68	68	68	68	73	73	73	73	68	73	73	73	73	73	73	73	60	43	41	73	73	73	70	59	71	73	71	40	40	40	38	73
cg__CORR	-0.046086919	0.052829878	0.178247432			0.443637051	0.278582194			0.417760841	0.443637051	0.278582194			0.417760841	-0.316227766	-0.316227766	-0.016440109	0.041586626	-0.180279137	-0.071503309	0.064968888	0.00308445	0.00308445	0.00308445	0.073007907	0.032842073	0.066765828		0.022211719	0.061425408	-0.031065483	0.661096032	0.249239528	0.375957157	0.402651589	0.299612817	1	0.461425797	0.568062582	0.366918763	0.007594652	0.345382247	0.271179559	0.167586997	0.308049585	-0.302975296	0.162078716
cg__p-Value	0.666223659	0.620933367	0.493680565	0	0	1.19E-05	0.27891917	0	0	4.19E-05	1.19E-05	0.27891917	0	0	4.19E-05	0.683772234	0.683772234	0.881288368	0.705507561	0.098730483	0.515498262	0.542937697	0.976982075	0.976982075	0.976982075	0.506677228	0.758618887	0.531813167	1	0.835385944	0.56520312	0.771308634	1.33E-12	0.041957567	0.011901582	0.008201083	0.010019342	0	5.34E-06	9.55E-09	0.003930741	0.9440134	0.000856048	0.01060062	0.294949887	0.050063385	0.054164056	0.324237436	1
cg__number	90	90	17	2	1	90	17	2	1	90	90	17	2	1	90	4	4	85	85	85	85	90	90	90	90	85	90	90	90	90	90	90	90	67	44	42	73	90	89	87	60	88	90	88	41	41	41	39	90
mm__CORR	0.068806329	0.111778335	0.046082015			0.155603081	-0.131102961			0.113410305	0.155603081	-0.131102961			0.113410305	0.25819889	0.25819889	0.068033903	-0.116903584	-0.217046114	-0.109774185	-0.024044052	-0.005794048	-0.005794048	-0.005794048	0.158551118	0.011688576	-0.03082873		-0.04478642	-0.019860886	-0.002298945	0.363047684	0.101879682	0.266936006	0.405573839	0.207816813	0.461425797	1	0.225620069	0.020769483	0.159115338	0.277889343	0.232630526	0.241664986	0.257424413	-0.03861547	0.20693379
mm__p-Value	0.519319972	0.294228483	0.860591758	0	0	0.143062305	0.615982927	0	0	0.287191297	0.143062305	0.615982927	0	0	0.287191297	0.74180111	0.74180111	0.536132542	0.286650636	0.046011075	0.317257596	0.822021366	0.956776416	0.956776416	0.956776416	0.147250867	0.912931828	0.773004338	1	0.675104662	0.852600478	0.982842921	0.000436743	0.408407226	0.076296332	0.006971564	0.077688579	5.34E-06	0	0.036733754	0.874841044	0.13867496	0.008004322	0.029177352	0.123108174	0.099800154	0.808164266	0.206233762	1
mm__number	90	90	17	2	1	90	17	2	1	90	90	17	2	1	90	4	4	85	85	85	85	90	90	90	90	85	90	90	90	90	90	90	90	68	45	43	73	89	90	86	60	88	90	88	42	42	42	39	90
ah__CORR	0.019090621	0.114618581	0.227077767			0.471331218	0.368638886			0.477059407	0.471331218	0.368638886			0.477059407	-0.25819889	-0.25819889	0.011938548	0.069714051	0.042956289	0.031081255	0.219878461	0.039260355	0.039260355	0.039260355	-0.201750359	0.036285448	-0.16099839		-0.188492653	-0.080550964	-0.226787778	0.318162918	-0.148283193	-0.060532073	0.143962266	0.078919145	0.568062582	0.225620069	1	0.712698689	-0.134794055	0.289933098	0.327782993	0.110980137	0.336232978	-0.17704123	0.10943983
ah__p-Value	0.860682102	0.290458429	0.380768121	0	0	4.07E-06	0.145384614	0	0	2.99E-06	4.07E-06	0.145384614	0	0	2.99E-06	0.74180111	0.74180111	0.915223538	0.533709131	0.701578132	0.781627414	0.040722731	0.718070366	0.718070366	0.718070366	0.069122272	0.738634011	0.136300573	1	0.080390902	0.458288056	0.034656727	0.002671968	0.234745342	0.696297421	0.363045836	0.516073341	9.55E-09	0.036733754	0	5.02E-10	0.215941194	0.006450155	0.002196118	0.489702552	0.031604574	0.268149199	0.507195035	1
ah__number	87	87	17	2	1	87	17	2	1	87	87	17	2	1	87	4	4	82	82	82	82	87	87	87	87	82	87	87	87	87	87	87	87	66	44	42	70	87	86	87	57	86	87	85	41	41	41	39	87
aah__CORR	-0.011643642	0.115156279	-0.079772404			0.610311473	0.632455532			0.591479782	0.610311473	0.632455532			0.591479782	-0.25819889	-0.25819889	-0.044232601	0.164220319	0.129762319	0.130154474	0.141632804	-0.003007175	-0.003007175	-0.003007175	-0.182472271	-0.041594798	-0.054788214		-0.12447884	-0.204533169	-0.198150061	0.177242427	-0.092519261	-0.054554723	0.128451337	0.004464026	0.366918763	0.020769483	0.712698689	1	-0.080727308	0.403432867	0.190308879	0.25768984	0.256824485	0.071231611	0.203553449
aah__p-Value	0.929640659	0.380947177	0.86500465	0	0	2.25E-07	0.127464008	0	0	6.48E-07	2.25E-07	0.127464008	0	0	6.48E-07	0.74180111	0.74180111	0.74616569	0.226499142	0.340494355	0.339024588	0.280383807	0.981807002	0.981807002	0.981807002	0.178292347	0.752343423	0.677576271	1	0.343323817	0.116973995	0.129097876	0.175485276	0.489721997	0.728248286	0.417535743	0.973231738	0.003930741	0.874841044	5.02E-10	0	0.543317308	0.001392178	0.145264251	0.10382297	0.105030066	0.658082152	0.213906952	1
aah__number	60	60	7	0	0	60	7	0	0	60	60	7	0	0	60	4	4	56	56	56	56	60	60	60	60	56	60	60	60	60	60	60	60	58	43	42	59	60	60	57	60	59	60	60	41	41	41	39	60
cv__CORR	0.040284115	0.026230702	0.150850713			-0.010750293	-0.0144143			0.024656164	-0.010750293	-0.0144143			0.024656164	0.774596669	-0.774596669	-0.078511375	-0.281915683	-0.039564214	-0.125464382	0.017726944	0.129912269	0.129912269	0.129912269	0.102772763	0.038113331	0.010014592		0.196636017	0.015819824	0.152667129	-0.045741867	0.202149156	0.224316911	0.074035155	-0.008741803	0.007594652	0.159115338	-0.134794055	-0.080727308	1	0.236196262	0.12430516	0.215297889	0.082821558	0.032739232	0.187804862
cv__p-Value	0.70779483	0.807227961	0.550177422	0	0	0.920354461	0.954730923	0	0	0.818595037	0.920354461	0.954730923	0	0	0.818595037	0.225403331	0.225403331	0.477776326	0.009376621	0.720853279	0.255467096	0.86903493	0.224971507	0.224971507	0.224971507	0.352225822	0.722884494	0.925788999	1	0.064759898	0.883018901	0.153209571	0.670362531	0.10089955	0.138507746	0.637052634	0.942320477	0.9440134	0.13867496	0.215941194	0.543317308	0	0.025853703	0.251329098	0.170904832	0.602057405	0.836926511	0.252248474	1
cv__number	89	89	18	2	1	89	18	2	1	89	89	18	2	1	89	4	4	84	84	84	84	89	89	89	89	84	89	89	89	89	89	89	89	67	45	43	71	88	88	86	59	89	89	87	42	42	42	39	89
ci__CORR	-0.04343681	0.026243267	0.051966629	1		0.406840315	0.077032153	-1		0.425431031	0.406840315	0.077032153	-1		0.425431031	-0.25819889	-0.25819889	0.04341689	0.07883728	0.073681266	0.107414199	0.031451372	0.007367033	0.007367033	0.007367033	0.059210102	0.07437638	0.00588792		0.228021104	0.119993633	-0.057289961	0.053231481	0.105441723	0.419241895	0.359246205	-0.101789736	0.345382247	0.277889343	0.289933098	0.403432867	0.236196262	1	0.420740004	0.313909251	0.280787308	-0.081977575	0.01787607
ci__p-Value	0.682667548	0.804965031	0.837740087	0	0	6.28E-05	0.761273798	0	0	2.62E-05	6.28E-05	0.761273798	0	0	2.62E-05	0.74180111	0.74180111	0.691421135	0.470581838	0.500177431	0.324921952	0.767266237	0.944745698	0.944745698	0.944745698	0.58814061	0.483509802	0.95582681	1	0.029717372	0.257238762	0.589611001	0.616278372	0.392128608	0.004149305	0.017986131	0.391494661	0.000856048	0.008004322	0.006450155	0.001392178	0.025853703	0	4.04E-05	0.042922602	0.07166766	0.605775942	0.913985853	1
ci__number	91	91	18	2	1	91	18	2	1	91	91	18	2	1	91	4	4	86	86	86	86	91	91	91	91	86	91	91	91	91	91	91	91	68	45	43	73	90	90	87	60	89	91	89	42	42	42	39	91
ct__CORR	-0.178342372	-0.091228876	-0.351354091			0.400490095	0.077337068			0.385482716	0.400490095	0.077337068			0.385482716	-0.25819889	-0.25819889	-0.219559059	-0.001088279	-0.034339567	-0.111433459	0.078176839	0.137224703	0.137224703	0.137224703	0.079070911	0.013623969	0.00640789		0.078351197	0.008495452	0.047336262	0.153515745	0.040672951	0.308930968	0.426040967	-0.035656138	0.271179559	0.232630526	0.327782993	0.190308879	0.12430516	0.420740004	1	0.052299017	0.251395793	-0.098610337	0.200116772
ct__p-Value	0.09449906	0.395180652	0.152799322	0	0	0.000100702	0.760354973	0	0	0.00019111	0.000100702	0.760354973	0	0	0.00019111	0.74180111	0.74180111	0.044781872	0.992161079	0.756482651	0.312903374	0.466486026	0.199719766	0.199719766	0.199719766	0.474634589	0.89916425	0.952475868	1	0.465489495	0.937021201	0.65957246	0.150911172	0.741916973	0.041307126	0.004391879	0.767837315	0.01060062	0.029177352	0.002196118	0.145264251	0.251329098	4.04E-05	0	0.742206357	0.108279558	0.534402877	0.22190815	1
ct__number	89	89	18	2	1	89	18	2	1	89	89	18	2	1	89	4	4	84	84	84	84	89	89	89	89	84	89	89	89	89	89	89	89	68	44	43	71	88	88	85	60	87	89	89	42	42	42	39	89
Global glomerulosclerosis__CORR	0.035013329	0.061928846	-0.105409255			0.16954287	0.948683298			0.195062533	0.16954287	0.948683298			0.195062533			0.054318367	0.01927763	-0.036951805	-0.014043251	0.075753545	-0.000361937	-0.000361937	-0.000361937	-0.143590704	-0.139593784	-0.221506522		-0.028743304	-0.165551869	-0.066836259	0.080889852	0.018466031	-0.009202269	0.107769573	0.158706765	0.167586997	0.241664986	0.110980137	0.25768984	0.215297889	0.313909251	0.052299017	1	0.379241938	0.0236682	0.382507322
Global glomerulosclerosis__p-Value	0.825768503	0.696827094	0.894590745	0	0	0.283092221	0.051316702	0	0	0.215741191	0.283092221	0.051316702	0	0	0.215741191	0	0	0.746017722	0.908543307	0.825674829	0.933310376	0.633497881	0.99818495	0.99818495	0.99818495	0.389759612	0.377940406	0.158602701	1	0.856608156	0.294743805	0.674085569	0.610582915	0.907595662	0.953876949	0.496927672	0.328005781	0.294949887	0.123108174	0.489702552	0.10382297	0.170904832	0.042922602	0.742206357	0	0.013252789	0.881727887	0.016251157	1
Global glomerulosclerosis__number	42	42	4	0	0	42	4	0	0	42	42	4	0	0	42	2	2	38	38	38	38	42	42	42	42	38	42	42	42	42	42	42	42	42	42	42	40	41	42	41	41	42	42	42	42	42	42	39	42
Segmental glomerulosclerosis__CORR	-0.089922515	-0.078694985				0.275097387				0.224569295	0.275097387				0.224569295			0.123909384	-0.14348524	-0.184075159	-0.07597782	0.226854623	0.084203249	0.084203249	0.084203249	0.015854386	0.144337567	-0.008664587		-0.240186777	-0.119646027	-0.166227492	0.254637768	-0.043304977	-0.077849894	0.132891378	0.086286287	0.308049585	0.257424413	0.336232978	0.256824485	0.082821558	0.280787308	0.251395793	0.379241938	1	-0.042274971	0.161100062
Segmental glomerulosclerosis__p-Value	0.571171615	0.620331847	1	0	0	0.077861934	1	0	0	0.152777217	0.077861934	1	0	0	0.152777217	0	0	0.458586478	0.39011156	0.26859818	0.650282715	0.148533595	0.595991226	0.595991226	0.595991226	0.924732605	0.361782938	0.95656924	1	0.125488104	0.450421945	0.292749929	0.103654003	0.785386387	0.624102787	0.401483895	0.596523381	0.050063385	0.099800154	0.031604574	0.105030066	0.602057405	0.07166766	0.108279558	0.013252789	0	0.790374917	0.32720671	1
Segmental glomerulosclerosis__number	42	42	4	0	0	42	4	0	0	42	42	4	0	0	42	2	2	38	38	38	38	42	42	42	42	38	42	42	42	42	42	42	42	42	42	42	40	41	42	41	41	42	42	42	42	42	42	39	42
Glomerula gesamt__CORR	0.06724532	0.034707645	0.4			-0.110180711	0			-0.048336294	-0.110180711	0			-0.048336294	-1	1	0.1046125	0.145259546	0.142814167	0.15508135	0.184790855	0.099834047	0.099834047	0.099834047	0.003110962	0.412137499	-0.137706058		-0.212044854	-0.291662118	-0.138002049	-0.341823941	-0.350698742	-0.296575311	-0.272060006	-0.119266795	-0.302975296	-0.03861547	-0.17704123	0.071231611	0.032739232	-0.081977575	-0.098610337	0.0236682	-0.042274971	1	-0.055176755
Glomerula gesamt__p-Value	0.672202468	0.827266447	0.6	0	0	0.48729167	1	0	0	0.761143803	0.48729167	1	0	0	0.761143803	0	0	0.53193731	0.384215114	0.392355352	0.352530406	0.241372428	0.529317841	0.529317841	0.529317841	0.985210735	0.006686683	0.384487107	1	0.177618333	0.06091385	0.383456214	0.026716662	0.022783045	0.056497398	0.081336024	0.463550604	0.054164056	0.808164266	0.268149199	0.658082152	0.836926511	0.605775942	0.534402877	0.881727887	0.790374917	0	0.738664816	1
Glomerula gesamt__number	42	42	4	0	0	42	4	0	0	42	42	4	0	0	42	2	2	38	38	38	38	42	42	42	42	38	42	42	42	42	42	42	42	42	42	42	40	41	42	41	41	42	42	42	42	42	42	39	42
Maximum intimal elastosis in arcuate or interlobular artery (0=one layer of elastica, 1=two layers, 2=three layers, 3=four or more layers)__CORR	0.252290979	0.258703321	1			0.168788074	0.5			0.135966676	0.168788074	0.5			0.135966676	1	-1	-0.01358465	-0.111649911	-0.096020165	-0.059469266	-0.190600571	-0.12437959	-0.12437959	-0.12437959	-0.065501767	0.017670591	-0.14932786		-0.117097775	-0.321620513	0.094628023	0.081197125	-0.193306629	-0.102601442	0.059030215	-0.019482068	0.162078716	0.20693379	0.10943983	0.203553449	0.187804862	0.01787607	0.200116772	0.382507322	0.161100062	-0.055176755	1
Maximum intimal elastosis in arcuate or interlobular artery (0=one layer of elastica, 1=two layers, 2=three layers, 3=four or more layers)__p-Value	0.121266174	0.11177988	0	0	0	0.304336029	0.666666667	0	0	0.409185238	0.304336029	0.666666667	0	0	0.409185238	0	0	0.937323061	0.516797834	0.57747377	0.73044916	0.245127439	0.450600004	0.450600004	0.450600004	0.704280504	0.914970936	0.364241351	1	0.477746877	0.045871759	0.566635729	0.623150177	0.238364755	0.534242683	0.721120914	0.907577559	0.324237436	0.206233762	0.507195035	0.213906952	0.252248474	0.913985853	0.22190815	0.016251157	0.32720671	0.738664816	0	1
Maximum intimal elastosis in arcuate or interlobular artery (0=one layer of elastica, 1=two layers, 2=three layers, 3=four or more layers)__number	39	39	3	0	0	39	3	0	0	39	39	3	0	0	39	2	2	36	36	36	36	39	39	39	39	36	39	39	39	39	39	39	39	39	39	39	38	39	39	39	39	39	39	39	39	39	39	39	39
Biopsy 2__CORR
Biopsy 2__p-Value	1	1	1	0	0	1	1	0	0	1	1	1	0	0	1	1	1	1	1	1	1	1	1	1	1	1	1	1	1	1	1	1	1	1	1	1	1	1	1	1	1	1	1	1	1	1	1	1	1
Biopsy 2__number	91	91	18	2	1	91	18	2	1	91	91	18	2	1	91	4	4	86	86	86	86	91	91	91	91	86	91	91	91	91	91	91	91	68	45	43	73	90	90	87	60	89	91	89	42	42	42	39	91
i2__CORR	-0.256452674	-0.299460265	-0.369355582			0.057284185	-0.403963147			-0.458036954	0.057284185	-0.403963147			-0.458036954			-0.183247812	-0.046371302	0.042097783	-0.142267658	-0.350172968	-0.106557208	-0.106557208	-0.106557208	0.252689856	0.035007002	0.49884978		0.325709382	0.199037458	-0.199263349	-0.108065724	0.345916348			0.40824829	-0.253139927	-0.122838454	-0.33170074		0.050486201	0.144522024	-0.207197541
i2__p-Value	0.304309817	0.227339726	0.131432451	0	0	0.821377995	0.096398786	0	0	0.055937144	0.821377995	0.096398786	0	0	0.055937144	0	0	0.481434739	0.859724712	0.872548172	0.585968016	0.154279758	0.673879228	0.673879228	0.673879228	0.327821246	0.89031869	0.035084696	1	0.187177606	0.428482226	0.42794755	0.669508475	0.225713612	1	1	0.241503972	0.326931166	0.638581225	0.193374304	1	0.842306944	0.567217962	0.409391562	1	1	1	1	1
i2__number	18	18	18	2	1	18	18	2	1	18	18	18	2	1	18	2	2	17	17	17	17	18	18	18	18	17	18	18	18	18	18	18	18	14	5	4	10	17	17	17	7	18	18	18	4	4	4	3	18
t2__CORR	0.262049163	0.220121297	0.286795427			-0.178663697	-0.056253288			-0.075876528	-0.178663697	-0.056253288			-0.075876528	1	-1	0.044563942	-0.069873258	-0.380602976	-0.159077573	-0.480068037	-0.336211511	-0.336211511	-0.336211511	0.285568815	0.10078465	0.219566558		-0.259974221	-0.141264297	-0.273179182	-0.148152213	-0.046225016	-0.544107188		0.050715052	0.306362751	0.424455248	0.096668072	-0.25819889	0.117940362	0.097650679	-0.653078635
t2__p-Value	0.293505013	0.380113585	0.248557524	0	0	0.478121578	0.824544796	0	0	0.76475888	0.478121578	0.824544796	0	0	0.76475888	0	0	0.865144157	0.789872722	0.13177692	0.541969043	0.043768213	0.17252788	0.17252788	0.17252788	0.266532066	0.690695477	0.381345858	1	0.29748353	0.576077588	0.272717567	0.557415469	0.875311924	0.343110821	1	0.889345722	0.231705296	0.089477142	0.712068303	0.576131726	0.641152276	0.6998838	0.003296661	1	1	1	1	1
t2__number	18	18	18	2	1	18	18	2	1	18	18	18	2	1	18	2	2	17	17	17	17	18	18	18	18	17	18	18	18	18	18	18	18	14	5	4	10	17	17	17	7	18	18	18	4	4	4	3	18
v2__CORR	-0.441771379	-0.42599383	-0.441499938			0.315163568	-0.062994079			-0.094491118	0.315163568	-0.062994079			-0.094491118	-1	1	0	-0.063698359	-0.193827935	-0.161631738	0.036251373	0.220479276	0.220479276	0.220479276	0.462250164	0.303894871	0.640172968		0.407411043	0.344526495	0.19047619	0.540061725	0.434225965	0.72547625	0.774596669	0.102062073	0.045692657	-0.136557748	0.040110456	0.3	0	-0.207631249	-0.074977951	-0.544331054		-0.25819889	-0.866025404
v2__p-Value	0.075834879	0.08819819	0.07603623	0	0	0.217882944	0.810186582	0	0	0.718301257	0.217882944	0.810186582	0	0	0.718301257	0	0	1	0.814703805	0.471964702	0.549815777	0.8901395	0.395128571	0.395128571	0.395128571	0.071431313	0.23567906	0.005638555	1	0.1045509	0.175667062	0.463998407	0.025229202	0.120807021	0.165370396	0.225403331	0.77905035	0.866558712	0.614053953	0.882748969	0.513309691	1	0.423913692	0.774880358	0.455668946	1	0.74180111	0.333333333	1
v2__number	17	17	17	2	1	17	17	2	1	17	17	17	2	1	17	2	2	16	16	16	16	17	17	17	17	16	17	17	17	17	17	17	17	14	5	4	10	16	16	16	7	17	17	17	4	4	4	3	17
g2__CORR	-0.334503487	-0.319371187	-0.342290733			0.249822697	0.052483401			0.022265685	0.249822697	0.052483401			0.022265685	-1	1	0	0.510648514	-0.209867455	0.062841755	-0.098196652	-0.027036904	-0.027036904	-0.027036904	0.511408312	-0.315063019	0.179410886		0.520608257	0.586544013	0.642070792	0.576350528	0.855162803	0.688247202	0.632455532	-0.043920523	0.081898212	-0.091341414	-0.33170074	-0.394405319	-0.272625485	-0.012903752	0.148522131	-0.388888889		-0.737864787	-1
g2__p-Value	0.174856038	0.196408321	0.164411512	0	0	0.317413816	0.836147092	0	0	0.930120073	0.317413816	0.836147092	0	0	0.930120073	0	0	1	0.036206615	0.418826348	0.810637735	0.698280192	0.915192329	0.915192329	0.915192329	0.035883716	0.202851393	0.476252594	1	0.026753381	0.010510371	0.004067052	0.012294308	9.68E-05	0.198892188	0.367544468	0.904108973	0.754676097	0.72734906	0.193374304	0.381275151	0.273729626	0.959470999	0.556420786	0.611111111	1	0.262135213	0	1
g2__number	18	18	18	2	1	18	18	2	1	18	18	18	2	1	18	2	2	17	17	17	17	18	18	18	18	17	18	18	18	18	18	18	18	14	5	4	10	17	17	17	7	18	18	18	4	4	4	3	18
ptc2__CORR	-0.364878591	-0.364878591	-0.364609407			-0.028026217	-0.308061618			-0.364072822	-0.028026217	-0.308061618			-0.364072822	-1	1	0	-0.034236839	-0.375045785	-0.260623346	-0.22310934	0.028005602	0.028005602	0.028005602	0.447213595	-0.2	0.57606584		0.434382697	0.466252404	0.53748385	1	0.518874522	0.72547625	0.774596669	0.5	0.35777441	0.247363722	-0.210558722	-0.25819889	-0.170996392	-0.275783136	0.103279556	-0.544331054		-0.25819889	-0.866025404
ptc2__p-Value	0.164653385	0.164653385	0.164988585	0	0	0.917938799	0.245725166	0	0	0.165658125	0.917938799	0.245725166	0	0	0.165658125	0	0	1	0.899831421	0.152324526	0.329600955	0.406204648	0.917998971	0.917998971	0.917998971	0.082417878	0.457687905	0.019520523	1	0.092712384	0.068695876	0.031777214	0	0.057276794	0.165370396	0.225403331	0.170470661	0.190434472	0.374083199	0.451299905	0.576131726	0.526607599	0.301194796	0.703479687	0.455668946	1	0.74180111	0.333333333	1
ptc2__number	16	16	16	2	1	16	16	2	1	16	16	16	2	1	16	2	2	16	16	16	16	16	16	16	16	16	16	16	16	16	16	16	16	14	5	4	9	15	15	15	7	16	16	16	4	4	4	3	16
ti2__CORR	-0.632455532	-0.632455532	0			0.948683298	0.948683298			0.948683298	0.948683298	0.948683298			0.948683298	-1	1	-0.833333333	0	0	-0.632455532	0	-0.316227766	-0.316227766	-0.316227766	-0.707106781		-0.5		0	0	0	0	0	0.866025404		0.5	0.833333333	-0.5	0.816496581			0.707106781	0.816496581
ti2__p-Value	0.367544468	0.367544468	1	0	0	0.051316702	0.051316702	0	0	0.051316702	0.051316702	0.051316702	0	0	0.051316702	0	0	0.166666667	1	1	0.367544468	1	0.683772234	0.683772234	0.683772234	0.292893219	1	0.5	1	1	1	1	1	1	0.333333333	0	0.666666667	0.166666667	0.5	0.183503419	1	1	0.292893219	0.183503419	0	0	0	0	1
ti2__number	4	4	4	0	0	4	4	0	0	4	4	4	0	0	4	2	2	4	4	4	4	4	4	4	4	4	4	4	4	4	4	4	4	4	3	2	3	4	4	4	3	4	4	4	2	2	2	2	4
i-IFTA2__CORR	0	0	0.23570226			0.894427191	0.894427191			0.894427191	0.894427191	0.894427191			0.894427191			-0.23570226	0.577350269	0.577350269	0	0.577350269	0	0	0	-1		-0.942809042		-0.23570226	-0.23570226	-0.577350269	-0.577350269	0	0	-1	-0.5	0.23570226	-0.707106781	0.577350269			1	0.577350269	1		-1	1
i-IFTA2__p-Value	1	1	0.76429774	0	0	0.105572809	0.105572809	0	0	0.105572809	0.105572809	0.105572809	0	0	0.105572809	0	0	0.76429774	0.422649731	0.422649731	1	0.422649731	1	1	1	0	1	0.057190958	1	0.76429774	0.76429774	0.422649731	0.422649731	1	1	0	0.666666667	0.76429774	0.292893219	0.422649731	1	1	0	0.422649731	0	0	0	0	1
i-IFTA2__number	4	4	4	0	0	4	4	0	0	4	4	4	0	0	4	2	2	4	4	4	4	4	4	4	4	4	4	4	4	4	4	4	4	4	3	2	3	4	4	4	3	4	4	4	2	2	2	2	4
C4d2__CORR	0.104314111	0.075167521	0.095214845			-0.12258755	0.04903502			0.04903502	-0.12258755	0.04903502			0.04903502			-0.182314663	0.280691786	0.126161576	0.060117575	-0.380749805	-0.343245139	-0.343245139	-0.343245139	0.177667264	-0.051566165	-0.269230769		-0.163230381	0.122322238	0.120432614	-0.143909899	0.313339781			0.221313334	-0.054707329	-0.066477003	-0.159836615		0.001932765	0.111610875	-0.455086672
C4d2__p-Value	0.722673281	0.798422395	0.746102883	0	0	0.67631492	0.867791075	0	0	0.867791075	0.67631492	0.867791075	0	0	0.867791075	0	0	0.551080211	0.352919084	0.681295756	0.84532178	0.179249687	0.229557154	0.229557154	0.229557154	0.561446533	0.861025449	0.35195813	1	0.577136776	0.676980871	0.681730272	0.623548779	0.321324824	1	1	0.598388196	0.859110992	0.829165354	0.60194539	1	0.994767977	0.704045737	0.102033337	1	1	1	0	1
C4d2__number	14	14	14	1	0	14	14	1	0	14	14	14	1	0	14	2	2	13	13	13	13	14	14	14	14	13	14	14	14	14	14	14	14	12	4	3	8	13	13	13	6	14	14	14	3	3	3	2	14
cg2__CORR	-0.111258318	-0.123810538	0.003421562			0.253064794	0.514983106			0.469409379	0.253064794	0.514983106			0.469409379	-1	1	-0.203191353	0.174836168	-0.217677934	-0.125443638	-0.28536834	-0.241540749	-0.241540749	-0.241540749	0.185101811	-0.300941918	-0.090909538		0.179874214	0.40000199	0.539275078	0.387083348	0.215606204	0.917662935	0.948683298	0.161374306	0.664692888	0.406148437	0.136052237	0.197202659	0.0607615	0.26622879	0.135297539	-0.055555556		-0.105409255	-0.866025404
cg2__p-Value	0.660291692	0.624513676	0.989249437	0	0	0.310964783	0.028741768	0	0	0.049374134	0.310964783	0.028741768	0	0	0.049374134	0	0	0.434109643	0.502119436	0.401312602	0.631423959	0.251024063	0.334243615	0.334243615	0.334243615	0.47693232	0.224936185	0.719781301	1	0.475095464	0.100023235	0.020911839	0.112524072	0.459126535	0.028008456	0.051316702	0.65604383	0.003603456	0.105735017	0.602602627	0.67168986	0.810715702	0.2855893	0.592455411	0.944444444	1	0.894590745	0.333333333	1
cg2__number	18	18	18	2	1	18	18	2	1	18	18	18	2	1	18	2	2	17	17	17	17	18	18	18	18	17	18	18	18	18	18	18	18	14	5	4	10	17	17	17	7	18	18	18	4	4	4	3	18
mm2__CORR	0.193743808	0.187176221	0.269131789			0.078729582	0.426231799			0.393444738	0.078729582	0.426231799			0.393444738	-1	1	0.159733252	0.426248295	-0.186559786	0.197373958	-0.282648703	-0.340985439	-0.340985439	-0.340985439	0.163598101	-0.360843918	-0.126295371		0.086874449	0.366751764	0.365148372	0.198029509	0.473757124	0.552631579	0.4	-0.335410197	0.425566582	0.300113676	-0.051462572	-0.248525061	-0.124895963	0.234095546	-0.098281996	0.210818511		-1	-0.5
mm2__p-Value	0.44111201	0.457044734	0.28016881	0	0	0.756162699	0.077768104	0	0	0.106236858	0.756162699	0.077768104	0	0	0.106236858	0	0	0.540283319	0.087987944	0.473406214	0.447658641	0.255767138	0.166131905	0.166131905	0.166131905	0.530395002	0.141257622	0.617521735	1	0.73177493	0.134385796	0.136227276	0.430872271	0.087029936	0.334034711	0.6	0.343410179	0.08855201	0.241850775	0.844490849	0.590998684	0.621455655	0.349806822	0.698029635	0.789181489	1	0	0.666666667	1
mm2__number	18	18	18	2	1	18	18	2	1	18	18	18	2	1	18	2	2	17	17	17	17	18	18	18	18	17	18	18	18	18	18	18	18	14	5	4	10	17	17	17	7	18	18	18	4	4	4	3	18
ah2__CORR	-0.021295419	-0.024025601	0.075859802			0.193097088	0.553913514			0.504846372	0.193097088	0.553913514			0.504846372	-1	1	-0.040356621	-0.124676081	-0.135093082	-0.077245769	-0.043823809	-0.187545521	-0.187545521	-0.187545521	0.149028347	0.168005376	-0.084002688		0.192608991	0.414210126	0.182153022	0	0.347105067	0.573539335	0.25819889	-0.376461626	0.089754768	-0.10027143	0.028926669	0.170782513	0.310135099	0.267173374	-0.118169181	0.816496581		0.25819889
ah2__p-Value	0.933158626	0.924610974	0.764809353	0	0	0.442668046	0.017074102	0	0	0.032612545	0.442668046	0.017074102	0	0	0.032612545	0	0	0.877781633	0.6335295	0.605186516	0.768243552	0.862916583	0.456141167	0.456141167	0.456141167	0.568094596	0.50517052	0.740347121	1	0.443844302	0.087463877	0.469424634	1	0.224016095	0.312036357	0.74180111	0.283611282	0.731919858	0.701789276	0.912246544	0.714280176	0.210389803	0.283818598	0.640500581	0.183503419	1	0.74180111	1	1
ah2__number	18	18	18	2	1	18	18	2	1	18	18	18	2	1	18	2	2	17	17	17	17	18	18	18	18	17	18	18	18	18	18	18	18	14	5	4	10	17	17	17	7	18	18	18	4	4	4	3	18
aah2__CORR	0.116921084	0.066139349	0.052707038			0.0233433	0.365711694			0.365711694	0.0233433	0.365711694			0.365711694			-0.213834301	-0.095855111	0.2383206	-0.004064839	0.296917052	0.198418047	0.198418047	0.198418047	-0.155080702	0.248129123	-0.430659291		-0.161223487	-0.033559574	-0.155080702	-0.291557718	-0.137158533	0.25819889	0	-0.207019668	-0.041446247	-0.239187969	0.364134887	0.979795897	0.476359671	0.289451329	-0.058448239	0.866025404		0.866025404
aah2__p-Value	0.717445076	0.838180801	0.870770521	0	0	0.942595316	0.242379044	0	0	0.242379044	0.942595316	0.242379044	0	0	0.242379044	0	0	0.504558093	0.766972684	0.455712717	0.989996905	0.348662435	0.536446292	0.536446292	0.536446292	0.630332272	0.436799686	0.162235627	1	0.616672039	0.917535879	0.630332272	0.357843642	0.705546667	0.74180111	1	0.622785872	0.903697592	0.478727349	0.270931543	0.000608185	0.117440287	0.361486781	0.856815696	0.333333333	1	0.333333333	0	1
aah2__number	12	12	12	0	0	12	12	0	0	12	12	12	0	0	12	2	2	12	12	12	12	12	12	12	12	12	12	12	12	12	12	12	12	10	4	3	8	11	11	11	6	12	12	12	3	3	3	2	12
cv2__CORR	0.03948271	0.043184215	0.018497948			0.096139635	-0.054204623			-0.093626168	0.096139635	-0.054204623			-0.093626168	-1	1	0.220227825	-0.025987291	-0.110639919	0.017063028	0.088979124	0.11333694	0.11333694	0.11333694	0.232438723	0.29827938	0.311837533		0.224411921	0.204655423	0	0.334829399	0.671653024	0.405553553	0.210818511	0.161374306	0.156628	-0.28175143	-0.038006811	-0.250998008	0.369164822	0.031984651	-0.269858052	-0.5		-0.737864787	-0.866025404
cv2__p-Value	0.876391762	0.864899773	0.941924161	0	0	0.704328252	0.830845677	0	0	0.711741311	0.704328252	0.830845677	0	0	0.711741311	0	0	0.395681536	0.921136045	0.672488667	0.948175517	0.725511556	0.654315673	0.654315673	0.654315673	0.369315723	0.229267147	0.207765154	1	0.37065744	0.415289286	1	0.174410173	0.008524314	0.498159511	0.789181489	0.65604383	0.548287499	0.273257467	0.884852085	0.587187121	0.131647262	0.899740806	0.278822665	0.5	1	0.262135213	0.333333333	1
cv2__number	18	18	18	2	1	18	18	2	1	18	18	18	2	1	18	2	2	17	17	17	17	18	18	18	18	17	18	18	18	18	18	18	18	14	5	4	10	17	17	17	7	18	18	18	4	4	4	3	18
ci2__CORR	-0.137614372	-0.14097082	-0.081631329			0.315738847	0.398798552			0.379808145	0.315738847	0.398798552			0.379808145	-1	1	-0.315698179	-0.250296473	-0.189103724	-0.33307286	-0.036438138	-0.10835703	-0.10835703	-0.10835703	-0.202301572	0.405710448	0.082986228		0.307088129	0.035259696	-0.01555114	-0.12650685	-0.049281418	0.573539335	0.25819889	-0.219602615	0.23856106	-0.089116381	0.305912916	0.591607978	0.276595188	0.59818742	0.274323545	0.816496581		0.25819889
ci2__p-Value	0.586073187	0.576878604	0.747447671	0	0	0.201831591	0.10114353	0	0	0.120033633	0.201831591	0.10114353	0	0	0.120033633	0	0	0.217060805	0.332578127	0.467284619	0.191426011	0.885861954	0.668665608	0.668665608	0.668665608	0.436168112	0.094830514	0.743388295	1	0.215141158	0.889531539	0.95116448	0.616928097	0.867132088	0.312036357	0.74180111	0.542123157	0.356474734	0.733761335	0.23242642	0.161757485	0.266524889	0.008732978	0.270633209	0.183503419	1	0.74180111	1	1
ci2__number	18	18	18	2	1	18	18	2	1	18	18	18	2	1	18	2	2	17	17	17	17	18	18	18	18	17	18	18	18	18	18	18	18	14	5	4	10	17	17	17	7	18	18	18	4	4	4	3	18
ct2__CORR	-0.174535301	-0.190198726	-0.124683469			0.205090543	0.300495268			0.26921695	0.205090543	0.300495268			0.26921695	-1	1	-0.302247174	-0.341505131	-0.272858306	-0.401372998	-0.15811549	-0.218948225	-0.218948225	-0.218948225	-0.151732501	0.405710448	0.082986228		0.307088129	0.130522733	-0.01555114	-0.12650685	0.017834409	0.573539335	0.25819889	-0.219602615	0.040510369	-0.089116381	0.124252547	0.08819171	0.151772744	0.498489517	0.160987996	0.816496581		0.25819889
ct2__p-Value	0.488513017	0.449676298	0.622053864	0	0	0.414276606	0.22565901	0	0	0.280010757	0.414276606	0.22565901	0	0	0.280010757	0	0	0.238356058	0.179737032	0.289324234	0.110299717	0.53090216	0.382722004	0.382722004	0.382722004	0.561011684	0.094830514	0.743388295	1	0.215141158	0.605698421	0.95116448	0.616928097	0.95174728	0.312036357	0.74180111	0.542123157	0.877319313	0.733761335	0.634692469	0.850862663	0.547713926	0.03523768	0.523367114	0.183503419	1	0.74180111	1	1
ct2__number	18	18	18	2	1	18	18	2	1	18	18	18	2	1	18	2	2	17	17	17	17	18	18	18	18	17	18	18	18	18	18	18	18	14	5	4	10	17	17	17	7	18	18	18	4	4	4	3	18
Global glomerulosclerosis2__CORR	0	0	0			0.866025404	0.866025404			0.866025404	0.866025404	0.866025404			0.866025404			0.5	1	1	0.866025404	1	0.866025404	0.866025404	0.866025404	-1		-0.866025404		0	0	-0.5	-0.5	0.5	0	-1	-0.5	-0.5	-0.866025404				1	0.5	1		-1	1
Global glomerulosclerosis2__p-Value	1	1	1	0	0	0.333333333	0.333333333	0	0	0.333333333	0.333333333	0.333333333	0	0	0.333333333	0	0	0.666666667	0	0	0.333333333	0	0.333333333	0.333333333	0.333333333	0	1	0.333333333	1	1	1	0.666666667	0.666666667	0.666666667	1	0	0.666666667	0.666666667	0.333333333	1	1	1	0	0.666666667	0	0	0	0	1
Global glomerulosclerosis2__number	3	3	3	0	0	3	3	0	0	3	3	3	0	0	3	2	2	3	3	3	3	3	3	3	3	3	3	3	3	3	3	3	3	3	3	2	3	3	3	3	3	3	3	3	2	2	2	2	3
Segmental glomerulosclerosis3__CORR
Segmental glomerulosclerosis3__p-Value	1	1	1	0	0	1	1	0	0	1	1	1	0	0	1	0	0	1	1	1	1	1	1	1	1	1	1	1	1	1	1	1	1	1	1	0	1	1	1	1	1	1	1	1	0	0	0	0	1
Segmental glomerulosclerosis3__number	3	3	3	0	0	3	3	0	0	3	3	3	0	0	3	2	2	3	3	3	3	3	3	3	3	3	3	3	3	3	3	3	3	3	3	2	3	3	3	3	3	3	3	3	2	2	2	2	3
Glomerula gesamt4__CORR	0.5	0.5	0.5			0.5	0.5			0.5	0.5	0.5			0.5	1	-1	0.866025404	0.866025404	0.866025404	1	0.866025404	0.5	0.5	0.5	-0.866025404		-1		-0.5	-0.5	-0.866025404	-0.866025404	0	-0.5	-1	-0.866025404	-0.866025404	-0.5				0.866025404	0	1		-1	1
Glomerula gesamt4__p-Value	0.666666667	0.666666667	0.666666667	0	0	0.666666667	0.666666667	0	0	0.666666667	0.666666667	0.666666667	0	0	0.666666667	0	0	0.333333333	0.333333333	0.333333333	0	0.333333333	0.666666667	0.666666667	0.666666667	0.333333333	1	0	1	0.666666667	0.666666667	0.333333333	0.333333333	1	0.666666667	0	0.333333333	0.333333333	0.666666667	1	1	1	0.333333333	1	0	0	0	0	1
Glomerula gesamt4__number	3	3	3	0	0	3	3	0	0	3	3	3	0	0	3	2	2	3	3	3	3	3	3	3	3	3	3	3	3	3	3	3	3	3	3	2	3	3	3	3	3	3	3	3	2	2	2	2	3
Maximum intimal elastosis in arcuate or interlobular artery (0=one layer of elastica, 1=two layers, 2=three layers, 3=four or more layers)5__CORR	-0.866025404	-0.866025404	-0.866025404			0	0			0	0	0			0	-1	1	-1	-0.5	-0.5	-0.866025404	-0.5	0	0	0	0.5		0.866025404		0.866025404	0.866025404	1	1	0.5	0.866025404	1	1	1	0				-0.5	0.5	-1		1	-1
Maximum intimal elastosis in arcuate or interlobular artery (0=one layer of elastica, 1=two layers, 2=three layers, 3=four or more layers)5__p-Value	0.333333333	0.333333333	0.333333333	0	0	1	1	0	0	1	1	1	0	0	1	0	0	0	0.666666667	0.666666667	0.333333333	0.666666667	1	1	1	0.666666667	1	0.333333333	1	0.333333333	0.333333333	0	0	0.666666667	0.333333333	0	0	0	1	1	1	1	0.666666667	0.666666667	0	0	0	0	1
Maximum intimal elastosis in arcuate or interlobular artery (0=one layer of elastica, 1=two layers, 2=three layers, 3=four or more layers)5__number	3	3	3	0	0	3	3	0	0	3	3	3	0	0	3	2	2	3	3	3	3	3	3	3	3	3	3	3	3	3	3	3	3	3	3	2	3	3	3	3	3	3	3	3	2	2	2	2	3
Biopsy 3__CORR
Biopsy 3__p-Value	1	1	1	0	0	1	1	0	0	1	1	1	0	0	1	1	1	1	1	1	1	1	1	1	1	1	1	1	1	1	1	1	1	1	1	1	1	1	1	1	1	1	1	1	1	1	1	1	1
Biopsy 3__number	90	90	18	2	1	90	18	2	1	90	90	18	2	1	90	3	3	85	85	85	85	90	90	90	90	85	90	90	90	90	90	90	90	67	45	43	72	89	89	86	59	88	90	88	42	42	42	39	90
i3__CORR	1	1	1	1		-1	-1	-1		-1	-1	-1	-1		-1			1			1		-1	-1	-1					-1													1
i3__p-Value	0	0	0	0	0	0	0	0	0	0	0	0	0	0	0	0	0	0	0	0	0	0	0	0	0	0	0	0	0	0	0	0	0	0	0	0	0	0	0	0	0	0	0	0	0	0	0	0	0
i3__number	2	2	2	2	1	2	2	2	1	2	2	2	2	1	2	0	0	2	2	2	2	2	2	2	2	2	2	2	2	2	2	2	2	2	0	0	0	2	2	2	0	2	2	2	0	0	0	0	2
t3__CORR	1	1	1	1		-1	-1	-1		-1	-1	-1	-1		-1			1			1		-1	-1	-1					-1													1
t3__p-Value	0	0	0	0	0	0	0	0	0	0	0	0	0	0	0	0	0	0	0	0	0	0	0	0	0	0	0	0	0	0	0	0	0	0	0	0	0	0	0	0	0	0	0	0	0	0	0	0	0
t3__number	2	2	2	2	1	2	2	2	1	2	2	2	2	1	2	0	0	2	2	2	2	2	2	2	2	2	2	2	2	2	2	2	2	2	0	0	0	2	2	2	0	2	2	2	0	0	0	0	2
v3__CORR
v3__p-Value	0	0	0	0	0	0	0	0	0	0	0	0	0	0	0	0	0	0	0	0	0	0	0	0	0	0	0	0	0	0	0	0	0	0	0	0	0	0	0	0	0	0	0	0	0	0	0	0	0
v3__number	2	2	2	2	1	2	2	2	1	2	2	2	2	1	2	0	0	2	2	2	2	2	2	2	2	2	2	2	2	2	2	2	2	2	0	0	0	2	2	2	0	2	2	2	0	0	0	0	2
g3__CORR
g3__p-Value	0	0	0	0	0	0	0	0	0	0	0	0	0	0	0	0	0	0	0	0	0	0	0	0	0	0	0	0	0	0	0	0	0	0	0	0	0	0	0	0	0	0	0	0	0	0	0	0	0
g3__number	2	2	2	2	1	2	2	2	1	2	2	2	2	1	2	0	0	2	2	2	2	2	2	2	2	2	2	2	2	2	2	2	2	2	0	0	0	2	2	2	0	2	2	2	0	0	0	0	2
ptc3__CORR
ptc3__p-Value	0	0	0	0	0	0	0	0	0	0	0	0	0	0	0	0	0	0	0	0	0	0	0	0	0	0	0	0	0	0	0	0	0	0	0	0	0	0	0	0	0	0	0	0	0	0	0	0	0
ptc3__number	2	2	2	2	1	2	2	2	1	2	2	2	2	1	2	0	0	2	2	2	2	2	2	2	2	2	2	2	2	2	2	2	2	2	0	0	0	2	2	2	0	2	2	2	0	0	0	0	2
ti3__CORR
ti3__p-Value	0	0	0	0	0	0	0	0	0	0	0	0	0	0	0	0	0	0	0	0	0	0	0	0	0	0	0	0	0	0	0	0	0	0	0	0	0	0	0	0	0	0	0	0	0	0	0	0	0
ti3__number	1	1	1	1	0	1	1	1	0	1	1	1	1	0	1	0	0	1	1	1	1	1	1	1	1	1	1	1	1	1	1	1	1	1	0	0	0	1	1	1	0	1	1	1	0	0	0	0	1
i-IFTA3__CORR
i-IFTA3__p-Value	0	0	0	0	0	0	0	0	0	0	0	0	0	0	0	0	0	0	0	0	0	0	0	0	0	0	0	0	0	0	0	0	0	0	0	0	0	0	0	0	0	0	0	0	0	0	0	0	0
i-IFTA3__number	0	0	0	0	0	0	0	0	0	0	0	0	0	0	0	0	0	0	0	0	0	0	0	0	0	0	0	0	0	0	0	0	0	0	0	0	0	0	0	0	0	0	0	0	0	0	0	0	0
C4d3__CORR
C4d3__p-Value	0	0	0	0	0	0	0	0	0	0	0	0	0	0	0	0	0	0	0	0	0	0	0	0	0	0	0	0	0	0	0	0	0	0	0	0	0	0	0	0	0	0	0	0	0	0	0	0	0
C4d3__number	1	1	1	1	0	1	1	1	0	1	1	1	1	0	1	0	0	1	1	1	1	1	1	1	1	1	1	1	1	1	1	1	1	1	0	0	0	1	1	1	0	1	1	1	0	0	0	0	1
cg3__CORR
cg3__p-Value	0	0	0	0	0	0	0	0	0	0	0	0	0	0	0	0	0	0	0	0	0	0	0	0	0	0	0	0	0	0	0	0	0	0	0	0	0	0	0	0	0	0	0	0	0	0	0	0	0
cg3__number	2	2	2	2	1	2	2	2	1	2	2	2	2	1	2	0	0	2	2	2	2	2	2	2	2	2	2	2	2	2	2	2	2	2	0	0	0	2	2	2	0	2	2	2	0	0	0	0	2
mm3__CORR
mm3__p-Value	0	0	0	0	0	0	0	0	0	0	0	0	0	0	0	0	0	0	0	0	0	0	0	0	0	0	0	0	0	0	0	0	0	0	0	0	0	0	0	0	0	0	0	0	0	0	0	0	0
mm3__number	2	2	2	2	1	2	2	2	1	2	2	2	2	1	2	0	0	2	2	2	2	2	2	2	2	2	2	2	2	2	2	2	2	2	0	0	0	2	2	2	0	2	2	2	0	0	0	0	2
ah3__CORR
ah3__p-Value	0	0	0	0	0	0	0	0	0	0	0	0	0	0	0	0	0	0	0	0	0	0	0	0	0	0	0	0	0	0	0	0	0	0	0	0	0	0	0	0	0	0	0	0	0	0	0	0	0
ah3__number	2	2	2	2	1	2	2	2	1	2	2	2	2	1	2	0	0	2	2	2	2	2	2	2	2	2	2	2	2	2	2	2	2	2	0	0	0	2	2	2	0	2	2	2	0	0	0	0	2
aah3__CORR
aah3__p-Value	0	0	0	0	0	0	0	0	0	0	0	0	0	0	0	0	0	0	0	0	0	0	0	0	0	0	0	0	0	0	0	0	0	0	0	0	0	0	0	0	0	0	0	0	0	0	0	0	0
aah3__number	1	1	1	1	0	1	1	1	0	1	1	1	1	0	1	0	0	1	1	1	1	1	1	1	1	1	1	1	1	1	1	1	1	1	0	0	0	1	1	1	0	1	1	1	0	0	0	0	1
cv3__CORR	1	1	1	1		-1	-1	-1		-1	-1	-1	-1		-1			1			1		-1	-1	-1					-1													1
cv3__p-Value	0	0	0	0	0	0	0	0	0	0	0	0	0	0	0	0	0	0	0	0	0	0	0	0	0	0	0	0	0	0	0	0	0	0	0	0	0	0	0	0	0	0	0	0	0	0	0	0	0
cv3__number	2	2	2	2	1	2	2	2	1	2	2	2	2	1	2	0	0	2	2	2	2	2	2	2	2	2	2	2	2	2	2	2	2	2	0	0	0	2	2	2	0	2	2	2	0	0	0	0	2
ci3__CORR	-1	-1	-1	-1		1	1	1		1	1	1	1		1			-1			-1		1	1	1					1													-1
ci3__p-Value	0	0	0	0	0	0	0	0	0	0	0	0	0	0	0	0	0	0	0	0	0	0	0	0	0	0	0	0	0	0	0	0	0	0	0	0	0	0	0	0	0	0	0	0	0	0	0	0	0
ci3__number	2	2	2	2	1	2	2	2	1	2	2	2	2	1	2	0	0	2	2	2	2	2	2	2	2	2	2	2	2	2	2	2	2	2	0	0	0	2	2	2	0	2	2	2	0	0	0	0	2
ct3__CORR
ct3__p-Value	0	0	0	0	0	0	0	0	0	0	0	0	0	0	0	0	0	0	0	0	0	0	0	0	0	0	0	0	0	0	0	0	0	0	0	0	0	0	0	0	0	0	0	0	0	0	0	0	0
ct3__number	2	2	2	2	1	2	2	2	1	2	2	2	2	1	2	0	0	2	2	2	2	2	2	2	2	2	2	2	2	2	2	2	2	2	0	0	0	2	2	2	0	2	2	2	0	0	0	0	2
Global glomerulosclerosis22__CORR
Global glomerulosclerosis22__p-Value	0	0	0	0	0	0	0	0	0	0	0	0	0	0	0	0	0	0	0	0	0	0	0	0	0	0	0	0	0	0	0	0	0	0	0	0	0	0	0	0	0	0	0	0	0	0	0	0	0
Global glomerulosclerosis22__number	0	0	0	0	0	0	0	0	0	0	0	0	0	0	0	0	0	0	0	0	0	0	0	0	0	0	0	0	0	0	0	0	0	0	0	0	0	0	0	0	0	0	0	0	0	0	0	0	0
Segmental glomerulosclerosis33__CORR
Segmental glomerulosclerosis33__p-Value	0	0	0	0	0	0	0	0	0	0	0	0	0	0	0	0	0	0	0	0	0	0	0	0	0	0	0	0	0	0	0	0	0	0	0	0	0	0	0	0	0	0	0	0	0	0	0	0	0
Segmental glomerulosclerosis33__number	0	0	0	0	0	0	0	0	0	0	0	0	0	0	0	0	0	0	0	0	0	0	0	0	0	0	0	0	0	0	0	0	0	0	0	0	0	0	0	0	0	0	0	0	0	0	0	0	0
Glomerula gesamt44__CORR
Glomerula gesamt44__p-Value	0	0	0	0	0	0	0	0	0	0	0	0	0	0	0	0	0	0	0	0	0	0	0	0	0	0	0	0	0	0	0	0	0	0	0	0	0	0	0	0	0	0	0	0	0	0	0	0	0
Glomerula gesamt44__number	0	0	0	0	0	0	0	0	0	0	0	0	0	0	0	0	0	0	0	0	0	0	0	0	0	0	0	0	0	0	0	0	0	0	0	0	0	0	0	0	0	0	0	0	0	0	0	0	0
Maximum intimal elastosis in arcuate or interlobular artery (0=one layer of elastica, 1=two layers, 2=three layers, 3=four or more layers)55__CORR
Maximum intimal elastosis in arcuate or interlobular artery (0=one layer of elastica, 1=two layers, 2=three layers, 3=four or more layers)55__p-Value	0	0	0	0	0	0	0	0	0	0	0	0	0	0	0	0	0	0	0	0	0	0	0	0	0	0	0	0	0	0	0	0	0	0	0	0	0	0	0	0	0	0	0	0	0	0	0	0	0
Maximum intimal elastosis in arcuate or interlobular artery (0=one layer of elastica, 1=two layers, 2=three layers, 3=four or more layers)55__number	0	0	0	0	0	0	0	0	0	0	0	0	0	0	0	0	0	0	0	0	0	0	0	0	0	0	0	0	0	0	0	0	0	0	0	0	0	0	0	0	0	0	0	0	0	0	0	0	0
Biopsy 4__CORR
Biopsy 4__p-Value	1	1	1	0	0	1	1	0	0	1	1	1	0	0	1	1	1	1	1	1	1	1	1	1	1	1	1	1	1	1	1	1	1	1	1	1	1	1	1	1	1	1	1	1	1	1	1	1	1
Biopsy 4__number	90	90	18	2	1	90	18	2	1	90	90	18	2	1	90	3	3	85	85	85	85	90	90	90	90	85	90	90	90	90	90	90	90	67	45	43	72	89	89	86	59	88	90	88	42	42	42	39	90
i4__CORR
i4__p-Value	0	0	0	0	0	0	0	0	0	0	0	0	0	0	0	0	0	0	0	0	0	0	0	0	0	0	0	0	0	0	0	0	0	0	0	0	0	0	0	0	0	0	0	0	0	0	0	0	0
i4__number	1	1	1	1	1	1	1	1	1	1	1	1	1	1	1	0	0	1	1	1	1	1	1	1	1	1	1	1	1	1	1	1	1	1	0	0	0	1	1	1	0	1	1	1	0	0	0	0	1
t4__CORR
t4__p-Value	0	0	0	0	0	0	0	0	0	0	0	0	0	0	0	0	0	0	0	0	0	0	0	0	0	0	0	0	0	0	0	0	0	0	0	0	0	0	0	0	0	0	0	0	0	0	0	0	0
t4__number	1	1	1	1	1	1	1	1	1	1	1	1	1	1	1	0	0	1	1	1	1	1	1	1	1	1	1	1	1	1	1	1	1	1	0	0	0	1	1	1	0	1	1	1	0	0	0	0	1
v4__CORR
v4__p-Value	0	0	0	0	0	0	0	0	0	0	0	0	0	0	0	0	0	0	0	0	0	0	0	0	0	0	0	0	0	0	0	0	0	0	0	0	0	0	0	0	0	0	0	0	0	0	0	0	0
v4__number	1	1	1	1	1	1	1	1	1	1	1	1	1	1	1	0	0	1	1	1	1	1	1	1	1	1	1	1	1	1	1	1	1	1	0	0	0	1	1	1	0	1	1	1	0	0	0	0	1
g4__CORR
g4__p-Value	0	0	0	0	0	0	0	0	0	0	0	0	0	0	0	0	0	0	0	0	0	0	0	0	0	0	0	0	0	0	0	0	0	0	0	0	0	0	0	0	0	0	0	0	0	0	0	0	0
g4__number	1	1	1	1	1	1	1	1	1	1	1	1	1	1	1	0	0	1	1	1	1	1	1	1	1	1	1	1	1	1	1	1	1	1	0	0	0	1	1	1	0	1	1	1	0	0	0	0	1
ptc4__CORR
ptc4__p-Value	0	0	0	0	0	0	0	0	0	0	0	0	0	0	0	0	0	0	0	0	0	0	0	0	0	0	0	0	0	0	0	0	0	0	0	0	0	0	0	0	0	0	0	0	0	0	0	0	0
ptc4__number	1	1	1	1	1	1	1	1	1	1	1	1	1	1	1	0	0	1	1	1	1	1	1	1	1	1	1	1	1	1	1	1	1	1	0	0	0	1	1	1	0	1	1	1	0	0	0	0	1
ti4__CORR
ti4__p-Value	0	0	0	0	0	0	0	0	0	0	0	0	0	0	0	0	0	0	0	0	0	0	0	0	0	0	0	0	0	0	0	0	0	0	0	0	0	0	0	0	0	0	0	0	0	0	0	0	0
ti4__number	1	1	1	1	1	1	1	1	1	1	1	1	1	1	1	0	0	1	1	1	1	1	1	1	1	1	1	1	1	1	1	1	1	1	0	0	0	1	1	1	0	1	1	1	0	0	0	0	1
i-IFTA4__CORR
i-IFTA4__p-Value	0	0	0	0	0	0	0	0	0	0	0	0	0	0	0	0	0	0	0	0	0	0	0	0	0	0	0	0	0	0	0	0	0	0	0	0	0	0	0	0	0	0	0	0	0	0	0	0	0
i-IFTA4__number	1	1	1	1	1	1	1	1	1	1	1	1	1	1	1	0	0	1	1	1	1	1	1	1	1	1	1	1	1	1	1	1	1	1	0	0	0	1	1	1	0	1	1	1	0	0	0	0	1
C4d4__CORR
C4d4__p-Value	0	0	0	0	0	0	0	0	0	0	0	0	0	0	0	0	0	0	0	0	0	0	0	0	0	0	0	0	0	0	0	0	0	0	0	0	0	0	0	0	0	0	0	0	0	0	0	0	0
C4d4__number	0	0	0	0	0	0	0	0	0	0	0	0	0	0	0	0	0	0	0	0	0	0	0	0	0	0	0	0	0	0	0	0	0	0	0	0	0	0	0	0	0	0	0	0	0	0	0	0	0
cg4__CORR
cg4__p-Value	0	0	0	0	0	0	0	0	0	0	0	0	0	0	0	0	0	0	0	0	0	0	0	0	0	0	0	0	0	0	0	0	0	0	0	0	0	0	0	0	0	0	0	0	0	0	0	0	0
cg4__number	1	1	1	1	1	1	1	1	1	1	1	1	1	1	1	0	0	1	1	1	1	1	1	1	1	1	1	1	1	1	1	1	1	1	0	0	0	1	1	1	0	1	1	1	0	0	0	0	1
mm4__CORR
mm4__p-Value	0	0	0	0	0	0	0	0	0	0	0	0	0	0	0	0	0	0	0	0	0	0	0	0	0	0	0	0	0	0	0	0	0	0	0	0	0	0	0	0	0	0	0	0	0	0	0	0	0
mm4__number	1	1	1	1	1	1	1	1	1	1	1	1	1	1	1	0	0	1	1	1	1	1	1	1	1	1	1	1	1	1	1	1	1	1	0	0	0	1	1	1	0	1	1	1	0	0	0	0	1
ah4__CORR
ah4__p-Value	0	0	0	0	0	0	0	0	0	0	0	0	0	0	0	0	0	0	0	0	0	0	0	0	0	0	0	0	0	0	0	0	0	0	0	0	0	0	0	0	0	0	0	0	0	0	0	0	0
ah4__number	1	1	1	1	1	1	1	1	1	1	1	1	1	1	1	0	0	1	1	1	1	1	1	1	1	1	1	1	1	1	1	1	1	1	0	0	0	1	1	1	0	1	1	1	0	0	0	0	1
aah4__CORR
aah4__p-Value	0	0	0	0	0	0	0	0	0	0	0	0	0	0	0	0	0	0	0	0	0	0	0	0	0	0	0	0	0	0	0	0	0	0	0	0	0	0	0	0	0	0	0	0	0	0	0	0	0
aah4__number	1	1	1	1	1	1	1	1	1	1	1	1	1	1	1	0	0	1	1	1	1	1	1	1	1	1	1	1	1	1	1	1	1	1	0	0	0	1	1	1	0	1	1	1	0	0	0	0	1
cv4__CORR
cv4__p-Value	0	0	0	0	0	0	0	0	0	0	0	0	0	0	0	0	0	0	0	0	0	0	0	0	0	0	0	0	0	0	0	0	0	0	0	0	0	0	0	0	0	0	0	0	0	0	0	0	0
cv4__number	1	1	1	1	1	1	1	1	1	1	1	1	1	1	1	0	0	1	1	1	1	1	1	1	1	1	1	1	1	1	1	1	1	1	0	0	0	1	1	1	0	1	1	1	0	0	0	0	1
ci4__CORR
ci4__p-Value	0	0	0	0	0	0	0	0	0	0	0	0	0	0	0	0	0	0	0	0	0	0	0	0	0	0	0	0	0	0	0	0	0	0	0	0	0	0	0	0	0	0	0	0	0	0	0	0	0
ci4__number	1	1	1	1	1	1	1	1	1	1	1	1	1	1	1	0	0	1	1	1	1	1	1	1	1	1	1	1	1	1	1	1	1	1	0	0	0	1	1	1	0	1	1	1	0	0	0	0	1
ct4__CORR
ct4__p-Value	0	0	0	0	0	0	0	0	0	0	0	0	0	0	0	0	0	0	0	0	0	0	0	0	0	0	0	0	0	0	0	0	0	0	0	0	0	0	0	0	0	0	0	0	0	0	0	0	0
ct4__number	1	1	1	1	1	1	1	1	1	1	1	1	1	1	1	0	0	1	1	1	1	1	1	1	1	1	1	1	1	1	1	1	1	1	0	0	0	1	1	1	0	1	1	1	0	0	0	0	1
Global glomerulosclerosis222__CORR
Global glomerulosclerosis222__p-Value	0	0	0	0	0	0	0	0	0	0	0	0	0	0	0	0	0	0	0	0	0	0	0	0	0	0	0	0	0	0	0	0	0	0	0	0	0	0	0	0	0	0	0	0	0	0	0	0	0
Global glomerulosclerosis222__number	1	1	1	1	1	1	1	1	1	1	1	1	1	1	1	0	0	1	1	1	1	1	1	1	1	1	1	1	1	1	1	1	1	1	0	0	0	1	1	1	0	1	1	1	0	0	0	0	1
Segmental glomerulosclerosis333__CORR
Segmental glomerulosclerosis333__p-Value	0	0	0	0	0	0	0	0	0	0	0	0	0	0	0	0	0	0	0	0	0	0	0	0	0	0	0	0	0	0	0	0	0	0	0	0	0	0	0	0	0	0	0	0	0	0	0	0	0
Segmental glomerulosclerosis333__number	1	1	1	1	1	1	1	1	1	1	1	1	1	1	1	0	0	1	1	1	1	1	1	1	1	1	1	1	1	1	1	1	1	1	0	0	0	1	1	1	0	1	1	1	0	0	0	0	1
Glomerula gesamt444__CORR
Glomerula gesamt444__p-Value	0	0	0	0	0	0	0	0	0	0	0	0	0	0	0	0	0	0	0	0	0	0	0	0	0	0	0	0	0	0	0	0	0	0	0	0	0	0	0	0	0	0	0	0	0	0	0	0	0
Glomerula gesamt444__number	1	1	1	1	1	1	1	1	1	1	1	1	1	1	1	0	0	1	1	1	1	1	1	1	1	1	1	1	1	1	1	1	1	1	0	0	0	1	1	1	0	1	1	1	0	0	0	0	1
Maximum intimal elastosis in arcuate or interlobular artery (0=one layer of elastica, 1=two layers, 2=three layers, 3=four or more layers)555__CORR
Maximum intimal elastosis in arcuate or interlobular artery (0=one layer of elastica, 1=two layers, 2=three layers, 3=four or more layers)555__p-Value	0	0	0	0	0	0	0	0	0	0	0	0	0	0	0	0	0	0	0	0	0	0	0	0	0	0	0	0	0	0	0	0	0	0	0	0	0	0	0	0	0	0	0	0	0	0	0	0	0
Maximum intimal elastosis in arcuate or interlobular artery (0=one layer of elastica, 1=two layers, 2=three layers, 3=four or more layers)555__number	1	1	1	1	1	1	1	1	1	1	1	1	1	1	1	0	0	1	1	1	1	1	1	1	1	1	1	1	1	1	1	1	1	1	0	0	0	1	1	1	0	1	1	1	0	0	0	0	1
One biopsy per patient (sole or with highest i/t//v/g chronic category) - patient aggregation__CORR	-0.082624798	-0.082666225	0.261021502	1		0.006722795	-0.077352265	-1		0.170344453	0.006722795	-0.077352265	-1		0.170344453	0.25819889	0.25819889	0.062028298	0.022592007	-0.05953402	0.028320968	0.06283141	0.062778127	0.062778127	0.062778127	0.015222046	0	-0.005170186		-0.183082582	-0.107461684	-0.093189195	-0.108070064	-0.129805035	-0.119475109		0.018551994	-0.033636898	0.06727213	0.06640386	0.056893536	-0.14836882	-0.0708131	-0.035310887
One biopsy per patient (sole or with highest i/t//v/g chronic category) - patient aggregation__p-Value	0.436199378	0.435968587	0.295471414	0	0	0.949570985	0.760309186	0	0	0.106453397	0.949570985	0.760309186	0	0	0.106453397	0.74180111	0.74180111	0.570472187	0.836423621	0.586097253	0.795753618	0.554069679	0.554406456	0.554406456	0.554406456	0.889366518	1	0.961207033	1	0.082375187	0.310636386	0.379621862	0.307889084	0.291413359	0.434381402	1	0.876201815	0.752962046	0.528699373	0.541139614	0.665904958	0.165254362	0.504763332	0.742521915	1	1	1	1	1
One biopsy per patient (sole or with highest i/t//v/g chronic category) - patient aggregation__number	91	91	18	2	1	91	18	2	1	91	91	18	2	1	91	4	4	86	86	86	86	91	91	91	91	86	91	91	91	91	91	91	91	68	45	43	73	90	90	87	60	89	91	89	42	42	42	39	91
i.1__CORR	-0.323672315	-0.363909465	-0.689196113			-0.143595998	-0.348350153			-0.097143757	-0.143595998	-0.348350153			-0.097143757	-0.316227766	0.316227766	0.072111449	0.150361495	0.04183527	0.111528589	-0.172080454	-0.093185956	-0.093185956	-0.093185956	0.167354512	-0.05495663	0.169765128		0.962768198	0.538313745	0.235912538	0.103555412	0.654255692	0.815764906	0.316215606	0.208332911	0.003119804	-0.035504599	-0.18761687	-0.12447884	0.171043843	0.226752227	0.058511364	-0.028743304	-0.240186777	-0.212044854	-0.117097775
i.1__p-Value	0.001750105	0.000391301	0.001557239	0	0	0.174485473	0.156583745	0	0	0.359640187	0.174485473	0.156583745	0	0	0.359640187	0.683772234	0.683772234	0.509376893	0.167014365	0.702124089	0.306623459	0.102881453	0.379638494	0.379638494	0.379638494	0.123522422	0.604879115	0.107666668	1	2.40E-52	3.72E-08	0.02437106	0.328653808	1.44E-09	8.74E-12	0.038847084	0.076937624	0.976718319	0.739721131	0.081832499	0.343323817	0.109012448	0.030663372	0.585988224	0.856608156	0.125488104	0.177618333	0.477746877	1
i.1__number	91	91	18	2	1	91	18	2	1	91	91	18	2	1	91	4	4	86	86	86	86	91	91	91	91	86	91	91	91	91	91	91	91	68	45	43	73	90	90	87	60	89	91	89	42	42	42	39	91
t.1__CORR	-0.239263623	-0.272572535	0.143526443	1		-0.043724276	-0.073306172	-1		0.07669583	-0.043724276	-0.073306172	-1		0.07669583	-0.316227766	0.632455532	0.133825164	-0.002747815	-0.078353683	0.018676292	-0.170588826	-0.145225804	-0.145225804	-0.145225804	0.216798354	-0.057907985	0.061387797		0.440429344	0.871453384	0.17922263	0.159463808	0.417879706	0.555709008	0.317274664	0.108596079	0.13254898	0.039626925	-0.021776543	-0.225687869	0.020015311	0.191795233	-0.04372364	-0.165551869	-0.119646027	-0.291662118	-0.321620513
t.1__p-Value	0.022362016	0.008950871	0.569919258	0	0	0.680681059	0.772525795	0	0	0.469936175	0.680681059	0.772525795	0	0	0.469936175	0.683772234	0.367544468	0.219290272	0.979967743	0.473316708	0.864477533	0.105944817	0.169594344	0.169594344	0.169594344	0.044963082	0.58559642	0.563228627	1	1.25E-05	2.81E-29	0.089162276	0.131084671	0.000391492	7.41E-05	0.038162773	0.360433458	0.212986226	0.710768067	0.841321078	0.082945883	0.852308806	0.068566504	0.68411706	0.294743805	0.450421945	0.06091385	0.045871759	1
t.1__number	91	91	18	2	1	91	18	2	1	91	91	18	2	1	91	4	4	86	86	86	86	91	91	91	91	86	91	91	91	91	91	91	91	68	45	43	73	90	90	87	60	89	91	89	42	42	42	39	91
v.1__CORR	-0.013301593	-0.040087927	-0.155558838	1		-0.124805202	0.083675965	-1		-0.057722274	-0.124805202	0.083675965	-1		-0.057722274	0.316227766	-0.316227766	0.09771148	-0.028209702	-0.080643071	0.003078716	-0.01148133	0.163988733	0.163988733	0.163988733	-0.014365721	0.117260013	0.109928491		0.189279384	0.16299426	0.908537495	0.038757558	0.269118112	0.151177893	0.30555563	0.101462862	-0.060683641	-0.048043928	-0.13184927	-0.089213477	0.110103911	-0.052180708	0.0771314	-0.066836259	-0.166227492	-0.138002049	0.094628023
v.1__p-Value	0.900412301	0.705965744	0.537650155	0	0	0.238508608	0.741324256	0	0	0.586801458	0.238508608	0.741324256	0	0	0.586801458	0.683772234	0.683772234	0.370774436	0.796538706	0.460445735	0.977555985	0.913984273	0.120360357	0.120360357	0.120360357	0.895554191	0.268315601	0.299595042	1	0.072346626	0.122657411	1.71E-35	0.715298313	0.026474722	0.3215358	0.046309803	0.393025297	0.569918008	0.652945975	0.223473648	0.497859607	0.304344546	0.623266641	0.472485465	0.674085569	0.292749929	0.383456214	0.566635729	1
v.1__number	91	91	18	2	1	91	18	2	1	91	91	18	2	1	91	4	4	86	86	86	86	91	91	91	91	86	91	91	91	91	91	91	91	68	45	43	73	90	90	87	60	89	91	89	42	42	42	39	91
g.1__CORR	-0.019142834	-0.003105256	-0.06053239	1		0.140518369	-0.402502696	-1		0.130374029	0.140518369	-0.402502696	-1		0.130374029	0	0	0.11574121	0.015072353	-0.098301154	0.009475706	-0.011008711	-0.063257105	-0.063257105	-0.063257105	0.098407765	0.067532368	0.002657603		0.096981626	0.182649843	0.057669005	0.964975699	0.401579881	0.40366307	0.443935924	0.186177281	0.631969347	0.335486555	0.330755186	0.177242427	-0.059394834	0.078476592	0.164449429	0.080889852	0.254637768	-0.341823941	0.081197125
g.1__p-Value	0.85707164	0.976694855	0.811417258	0	0	0.184002521	0.097723886	0	0	0.218038203	0.184002521	0.097723886	0	0	0.218038203	1	1	0.28859679	0.890447707	0.367880153	0.930997296	0.917512341	0.551382623	0.551382623	0.551382623	0.367358356	0.524751095	0.980053775	1	0.360446408	0.083114953	0.587147315	1.66E-53	0.000688294	0.005964268	0.002863608	0.114780133	2.39E-11	0.001227387	0.001753876	0.175485276	0.580333874	0.459657112	0.123563764	0.610582915	0.103654003	0.026716662	0.623150177	1
g.1__number	91	91	18	2	1	91	18	2	1	91	91	18	2	1	91	4	4	86	86	86	86	91	91	91	91	86	91	91	91	91	91	91	91	68	45	43	73	90	90	87	60	89	91	89	42	42	42	39	91
ptc.1__CORR	-0.301515041	-0.311858075	-0.445559307			-0.035514418	-0.183881325			-0.08576832	-0.035514418	-0.183881325			-0.08576832	0	0	0.051672672	0.226344967	-0.086955916	0.059054145	-0.138143622	0.005071092	0.005071092	0.005071092	0.229179678	-0.159450143	0.20949979		0.674448756	0.470698876	0.331907715	0.42588415	1	0.708914111	0.28644059	0.274683323	0.237276901	0.101879682	-0.149780236	-0.092519261	0.185899022	0.090573493	0.051754251	0.018466031	-0.043304977	-0.350698742	-0.193306629
ptc.1__p-Value	0.01181216	0.00909223	0.096017592	0	0	0.772040475	0.511813871	0	0	0.483476258	0.772040475	0.511813871	0	0	0.483476258	1	1	0.682695006	0.069823722	0.490971484	0.640299683	0.257642497	0.967013403	0.967013403	0.967013403	0.066301571	0.190640707	0.084046911	1	2.11E-10	4.47E-05	0.005334368	0.000263879	0	7.23E-08	0.062574827	0.033672565	0.051381342	0.408407226	0.226367059	0.489721997	0.129063326	0.459216011	0.672782346	0.907595662	0.785386387	0.022783045	0.238364755	1
ptc.1__number	69	69	15	2	1	69	15	2	1	69	69	15	2	1	69	4	4	65	65	65	65	69	69	69	69	65	69	69	69	69	69	69	69	68	44	43	60	68	68	67	58	68	69	69	42	42	42	39	69
ti.1__CORR	-0.33036357	-0.317466261	-0.481475006			0.063903283	0.243256386			0.211488736	0.063903283	0.243256386			0.211488736	-0.5	0.5	-0.082309828	0.020775975	-0.158089716	-0.081443938	-0.074883797	0.060679984	0.060679984	0.060679984	0.205209193	-0.126465896	0.122135413		0.733206449	0.511334807	0.122291417	0.353617445	0.638370915	1	0.431305155	0.214727306	0.394592611	0.245438239	0.026828407	-0.054554723	0.172426061	0.459450635	0.30953523	-0.009202269	-0.077849894	-0.296575311	-0.102601442
ti.1__p-Value	0.0233314	0.029673069	0.273971966	0	0	0.669569795	0.599144228	0	0	0.153565204	0.669569795	0.599144228	0	0	0.153565204	0.666666667	0.666666667	0.599771713	0.894796968	0.311298499	0.603628115	0.616894292	0.685350482	0.685350482	0.685350482	0.186803583	0.39695689	0.413448794	1	4.60E-09	0.000239591	0.412847961	0.014754328	1.81E-06	0	0.003881804	0.166738391	0.006653844	0.096337624	0.859521546	0.728248286	0.246469234	0.001159139	0.036321495	0.953876949	0.624102787	0.056497398	0.534242683	1
ti.1__number	47	47	7	1	1	47	7	1	1	47	47	7	1	1	47	3	3	43	43	43	43	47	47	47	47	43	47	47	47	47	47	47	47	46	45	43	43	46	47	46	43	47	47	46	42	42	42	39	47
i-IFTA.1__CORR	-0.205580188	-0.227038395	-0.481475006			-0.027881677	0.243256386			0.028788565	-0.027881677	0.243256386			0.028788565	0	0	-0.23572072	-0.08164359	-0.230556842	-0.216408442	0.026870346	0.098805662	0.098805662	0.098805662	-0.010079217	0.050600717	0.252282445		0.298257624	0.290664714	0.293160316	0.419920939	0.270199301	0.442697323	1	0.153825845	0.407216167	0.338533378	0.186054499	0.138484688	0.066398101	0.393396769	0.45161662	0.107769573	0.132891378	-0.272060006	0.059030215
i-IFTA.1__p-Value	0.170489776	0.12917468	0.273971966	0	0	0.854065086	0.599144228	0	0	0.849372345	0.854065086	0.599144228	0	0	0.849372345	1	1	0.132888014	0.607250189	0.141843695	0.168655324	0.859304152	0.51356825	0.51356825	0.51356825	0.949486968	0.738409735	0.090749839	1	0.044083945	0.050034403	0.048010876	0.0036692	0.069356215	0.002619592	0	0.330739593	0.005498683	0.021376414	0.221069696	0.375820378	0.661078385	0.006835969	0.001630229	0.496927672	0.401483895	0.081336024	0.721120914	1
i-IFTA.1__number	46	46	7	1	1	46	7	1	1	46	46	7	1	1	46	3	3	42	42	42	42	46	46	46	46	42	46	46	46	46	46	46	46	46	44	43	42	45	46	45	43	46	46	46	42	42	42	39	46
C4d.1__CORR	-0.014457651	-0.025918347	-0.058009282			-0.131830332	-0.554141203			-0.089694195	-0.131830332	-0.554141203			-0.089694195	-0.774596669	0.774596669	0.013347819	-0.102055709	-0.068860291	-0.099951763	0.093084058	0.084578291	0.084578291	0.084578291	-0.008302121	-0.297621114	-0.135899278		0.142998147	0.115524577	0.128269681	0.178008218	0.277348855	0.214727306	0.142608842	1	0.2967002	0.196907667	0.081258875	0.004464026	0.030128619	-0.071413291	-0.067355362	0.158706765	0.086286287	-0.119266795	-0.019482068
C4d.1__p-Value	0.902019705	0.825305383	0.857881364	0	0	0.259557597	0.061545374	0	0	0.444109479	0.259557597	0.061545374	0	0	0.444109479	0.225403331	0.225403331	0.912671159	0.400525482	0.571104221	0.410358144	0.427009983	0.470625811	0.470625811	0.470625811	0.945617671	0.009507789	0.245009075	1	0.220989383	0.323653537	0.272760245	0.126528654	0.03046441	0.166738391	0.373755291	0	0.009742757	0.092659519	0.497416374	0.973231738	0.800242358	0.542625324	0.571261006	0.328005781	0.596523381	0.463550604	0.907577559	1
C4d.1__number	75	75	12	0	0	75	12	0	0	75	75	12	0	0	75	4	4	70	70	70	70	75	75	75	75	70	75	75	75	75	75	75	75	61	43	41	73	75	74	72	59	73	75	73	40	40	40	38	75
cg.1__CORR	-0.006420935	0.081115151	0.341124576	1		0.3836243	0.065696726	-1		0.431910641	0.3836243	0.065696726	-1		0.431910641	-0.316227766	-0.316227766	0.02817747	0.04225862	-0.178568021	-0.041396181	0.105044442	0.030388183	0.030388183	0.030388183	0.054688223	0.069404348	0.049538061		-0.000922688	0.036563812	-0.041749308	0.626836722	0.218605259	0.375957157	0.402651589	0.299612817	0.960881772	0.430223919	0.575227978	0.366918763	-0.010500626	0.366594554	0.280561469	0.167586997	0.308049585	-0.302975296	0.162078716
cg.1__p-Value	0.952105097	0.447241	0.180254075	0	0	0.000189685	0.8021914	0	0	2.13E-05	0.000189685	0.8021914	0	0	2.13E-05	0.683772234	0.683772234	0.797960253	0.700972369	0.102025863	0.706794726	0.324457909	0.776162507	0.776162507	0.776162507	0.619113318	0.515686965	0.642880715	1	0.993113524	0.732245206	0.696017	3.86E-11	0.075526946	0.011901582	0.008201083	0.010019342	7.55E-51	2.58E-05	5.63E-09	0.003930741	0.922647916	0.000379747	0.00810482	0.294949887	0.050063385	0.054164056	0.324237436	1
cg.1__number	90	90	17	2	1	90	17	2	1	90	90	17	2	1	90	4	4	85	85	85	85	90	90	90	90	85	90	90	90	90	90	90	90	67	44	42	73	90	89	87	60	88	90	88	41	41	41	39	90
mm.1__CORR	0.138377458	0.172298208	0.386225436	1		0.116266412	-0.025112977	-1		0.182037971	0.116266412	-0.025112977	-1		0.182037971			0.096065042	-0.109458958	-0.210998479	-0.084413761	0.018100692	-0.007768687	-0.007768687	-0.007768687	0.112118649	0.087758915	-0.060966092		-0.063509892	-0.074929383	-0.013244686	0.340575411	0.080962045	0.283127277	0.405573839	0.164758047	0.485685593	0.937781628	0.286591925	0.026620588	0.175269393	0.354217832	0.253525503	0.241664986	0.257424413	-0.03861547	0.20693379
mm.1__p-Value	0.190842191	0.102440101	0.113391784	0	0	0.272420395	0.921208753	0	0	0.084169965	0.272420395	0.921208753	0	0	0.084169965	1	1	0.378928809	0.315742521	0.051163997	0.439672338	0.864776913	0.941738339	0.941738339	0.941738339	0.304055294	0.408128567	0.565917604	1	0.549789973	0.480254716	0.900836191	0.000955506	0.511611108	0.059484638	0.006971564	0.163638984	1.22E-06	3.38E-42	0.007119796	0.839994708	0.100412467	0.000571667	0.016518652	0.123108174	0.099800154	0.808164266	0.206233762	1
mm.1__number	91	91	18	2	1	91	18	2	1	91	91	18	2	1	91	4	4	86	86	86	86	91	91	91	91	86	91	91	91	91	91	91	91	68	45	43	73	90	90	87	60	89	91	89	42	42	42	39	91
ah.1__CORR	0.036119781	0.126769537	0.28835272			0.462246113	0.370078882			0.488086146	0.462246113	0.370078882			0.488086146	-0.25819889	-0.25819889	0.017703063	0.070371723	0.044770891	0.035130095	0.209325066	0.023971528	0.023971528	0.023971528	-0.204065873	0.05277225	-0.1631211		-0.195178275	-0.089208689	-0.227549199	0.308470925	-0.148283193	-0.060532073	0.143962266	0.078919145	0.580559412	0.225620069	0.993501448	0.712698689	-0.111168572	0.308599961	0.303889714	0.110980137	0.336232978	-0.17704123	0.10943983
ah.1__p-Value	0.739784729	0.24197976	0.261692359	0	0	6.57E-06	0.143697822	0	0	1.62E-06	6.57E-06	0.143697822	0	0	1.62E-06	0.74180111	0.74180111	0.874567624	0.529846906	0.689602845	0.754030288	0.051675231	0.825568045	0.825568045	0.825568045	0.065925689	0.627360125	0.131141236	1	0.070042392	0.411254327	0.034037223	0.003650852	0.234745342	0.696297421	0.363045836	0.516073341	3.76E-09	0.036733754	5.21E-82	5.02E-10	0.308197303	0.003635954	0.004692227	0.489702552	0.031604574	0.268149199	0.507195035	1
ah.1__number	87	87	17	2	1	87	17	2	1	87	87	17	2	1	87	4	4	82	82	82	82	87	87	87	87	82	87	87	87	87	87	87	87	66	44	42	70	87	86	87	57	86	87	85	41	41	41	39	87
aah.1__CORR	0.019872825	0.137896125	0.076438393			0.564894131	0.417855447			0.570040635	0.564894131	0.417855447			0.570040635	-0.25819889	-0.25819889	-0.033115853	0.160618995	0.141008652	0.13023994	0.1079542	-0.046330521	-0.046330521	-0.046330521	-0.18013163	-0.003490458	-0.05787396		-0.124120641	-0.20156586	-0.194428087	0.164723114	-0.081963009	-0.054554723	0.128451337	0.004464026	0.374111005	0.020659738	0.677070874	1	-0.007250694	0.407225323	0.116486636	0.25768984	0.256824485	0.071231611	0.203553449
aah.1__p-Value	0.877142795	0.28114189	0.833764568	0	0	1.42E-06	0.229514107	0	0	1.08E-06	1.42E-06	0.229514107	0	0	1.08E-06	0.74180111	0.74180111	0.803365825	0.224270968	0.28675496	0.325517253	0.399694815	0.718423228	0.718423228	0.718423228	0.172187022	0.978340143	0.652321409	1	0.332443693	0.113159802	0.12677735	0.197015686	0.533563045	0.728248286	0.417535743	0.973231738	0.002523933	0.873368467	2.86E-09	0	0.955396894	0.000925156	0.363260618	0.10382297	0.105030066	0.658082152	0.213906952	1
aah.1__number	63	63	10	1	1	63	10	1	1	63	63	10	1	1	63	4	4	59	59	59	59	63	63	63	63	59	63	63	63	63	63	63	63	60	43	42	59	63	62	60	60	62	63	63	41	41	41	39	63
cv.1__CORR	0.066388726	0.046666327	0.375668498	1		-0.030784226	-0.076708301	-1		0.09255638	-0.030784226	-0.076708301	-1		0.09255638	0.774596669	-0.774596669	-0.011949039	-0.259606007	-0.033372729	-0.079097399	0.109685201	0.182999923	0.182999923	0.182999923	0.065869292	0.121433834	-0.017187674		0.145645361	-0.027135046	0.121970794	-0.066846515	0.158683463	0.224316911	0.074035155	-0.026983883	-0.007907094	0.111672066	-0.056339249	-0.001637326	0.930448793	0.24540816	0.136792529	0.215297889	0.082821558	0.032739232	0.187804862
cv.1__p-Value	0.53648395	0.664097932	0.124461203	0	0	0.774586958	0.762250017	0	0	0.388310519	0.774586958	0.762250017	0	0	0.388310519	0.225403331	0.225403331	0.914092766	0.017092245	0.763134645	0.474486141	0.306198502	0.086063238	0.086063238	0.086063238	0.551640744	0.256957908	0.872985244	1	0.173240231	0.800717102	0.254844582	0.53367191	0.199639033	0.138507746	0.637052634	0.823243613	0.941714074	0.300275634	0.606390264	0.99018032	1.07E-39	0.020448484	0.206441958	0.170904832	0.602057405	0.836926511	0.252248474	1
cv.1__number	89	89	18	2	1	89	18	2	1	89	89	18	2	1	89	4	4	84	84	84	84	89	89	89	89	84	89	89	89	89	89	89	89	67	45	43	71	88	88	86	59	89	89	87	42	42	42	39	89
ci.1__CORR	-0.08747667	-0.014536984	0.153519227	1		0.4404177	0.290578196	-1		0.507458936	0.4404177	0.290578196	-1		0.507458936	-0.25819889	-0.25819889	0.032481061	0.079794263	0.082067547	0.108125434	0.092547314	0.036438237	0.036438237	0.036438237	0.021266211	0.104767717	-0.024383978		0.170147441	0.064252335	-0.080220087	0.020677547	0.054765581	0.419241895	0.359246205	-0.135562489	0.320059176	0.234356926	0.335676547	0.458964594	0.188353745	0.935877681	0.44098904	0.313909251	0.280787308	-0.081977575	0.01787607
ci.1__p-Value	0.409643706	0.891217192	0.543061192	0	0	1.25E-05	0.242093744	0	0	2.84E-07	1.25E-05	0.242093744	0	0	2.84E-07	0.74180111	0.74180111	0.766552326	0.465195183	0.452535374	0.321709884	0.382927308	0.731668141	0.731668141	0.731668141	0.845901181	0.322992227	0.818537151	1	0.106864796	0.545125246	0.449714241	0.845748982	0.657354257	0.004149305	0.017986131	0.252813037	0.002103421	0.026196444	0.001480608	0.000225692	0.077117048	4.29E-42	1.52E-05	0.042922602	0.07166766	0.605775942	0.913985853	1
ci.1__number	91	91	18	2	1	91	18	2	1	91	91	18	2	1	91	4	4	86	86	86	86	91	91	91	91	86	91	91	91	91	91	91	91	68	45	43	73	90	90	87	60	89	91	89	42	42	42	39	91
ct.1__CORR	-0.138440786	-0.069480032	0.120046026	1		0.37381088	0.16322727	-1		0.477533001	0.37381088	0.16322727	-1		0.477533001	-0.25819889	-0.25819889	-0.179367772	0.007164424	-0.056754659	-0.097209487	0.090886635	0.129388671	0.129388671	0.129388671	0.031891571	0.080482356	-0.038628882		0.00506118	-0.032321733	0.004330207	0.096866146	-0.000647013	0.308930968	0.426040967	0.010999555	0.315093344	0.236408515	0.377431097	0.240831937	0.143203177	0.464044806	0.886366883	0.052299017	0.251395793	-0.098610337	0.200116772
ct.1__p-Value	0.195725936	0.517638586	0.635164662	0	0	0.000308075	0.51752773	0	0	2.22E-06	0.000308075	0.51752773	0	0	2.22E-06	0.74180111	0.74180111	0.102559472	0.948428818	0.608102015	0.379034963	0.396963462	0.226861917	0.226861917	0.226861917	0.773358465	0.453403467	0.719290912	1	0.962455534	0.763650407	0.967874858	0.366504161	0.995821904	0.041307126	0.004391879	0.927459629	0.002788519	0.026586625	0.000369612	0.063793618	0.185761448	4.64E-06	7.69E-31	0.742206357	0.108279558	0.534402877	0.22190815	1
ct.1__number	89	89	18	2	1	89	18	2	1	89	89	18	2	1	89	4	4	84	84	84	84	89	89	89	89	84	89	89	89	89	89	89	89	68	44	43	71	88	88	85	60	87	89	89	42	42	42	39	89
Global glomerulosclerosis__CORR	0.092485015	0.110459612	0.273229533			0.109083221	0.273229533			0.268146927	0.109083221	0.273229533			0.268146927			0.091471091	0.026368245	0.000279456	0.030179739	0.150097498	0.043941002	0.043941002	0.043941002	-0.193881505	-0.056754932	-0.258534773		-0.03982256	-0.174697217	-0.073466958	0.065001864	0.007055405	0.005917263	0.107769573	0.172043283	0.146437936	0.155563745	0.155322411	0.263332461	0.190061434	0.357946126	0.093197145	1	0.379241938	0.0236682	0.382507322
Global glomerulosclerosis__p-Value	0.550442467	0.475349869	0.60035459	0	0	0.480901523	0.60035459	0	0	0.078430157	0.480901523	0.60035459	0	0	0.078430157	1	1	0.574560109	0.871693959	0.998634511	0.853336642	0.330804121	0.777010163	0.777010163	0.777010163	0.230626651	0.714419639	0.090170335	1	0.797448816	0.256711324	0.635545017	0.675066573	0.963745852	0.969959568	0.496927672	0.282109882	0.348744976	0.313290251	0.319951755	0.091993917	0.216558287	0.017049721	0.547363916	0	0.013252789	0.881727887	0.016251157	1
Global glomerulosclerosis__number	44	44	6	1	1	44	6	1	1	44	44	6	1	1	44	3	3	40	40	40	40	44	44	44	44	40	44	44	44	44	44	44	44	44	43	42	41	43	44	43	42	44	44	44	42	42	42	39	44
Segmental glomerulosclerosis__CORR	-0.101842794	-0.091381235				0.286884196				0.208635698	0.286884196				0.208635698			0.084810419	-0.147938783	-0.166432953	-0.09009954	0.207266111	0.073014775	0.073014775	0.073014775	0	0.133363578	-0.023326454		-0.226873183	-0.100557714	-0.157518348	0.263079125	-0.033496134	-0.069187832	0.132891378	0.092124211	0.315036728	0.241260352	0.329157479	0.259795955	0.092520885	0.269160522	0.253637023	0.379241938	1	-0.042274971	0.161100062
Segmental glomerulosclerosis__p-Value	0.51065738	0.555230303	1	0	0	0.059013385	1	0	0	0.17411409	0.059013385	1	0	0	0.17411409	1	1	0.602841679	0.362293034	0.304695107	0.580334272	0.177022115	0.637632274	0.637632274	0.637632274	1	0.388120318	0.880531002	1	0.138614246	0.516033811	0.307173251	0.084460683	0.829102905	0.659318082	0.401483895	0.566738883	0.039620586	0.114640432	0.031139364	0.096607788	0.550287204	0.077265577	0.096654441	0.013252789	0	0.790374917	0.32720671	1
Segmental glomerulosclerosis__number	44	44	6	1	1	44	6	1	1	44	44	6	1	1	44	3	3	40	40	40	40	44	44	44	44	40	44	44	44	44	44	44	44	44	43	42	41	43	44	43	42	44	44	44	42	42	42	39	44
Number of glomeruli__CORR	0.111206083	0.077029739	0.782690898			-0.177286178	-0.347862621			-0.020562915	-0.177286178	-0.347862621			-0.020562915	-0.5	0.5	0.15990193	0.147579516	0.128718322	0.183726865	0.22136703	0.13851074	0.13851074	0.13851074	-0.002721639	0.432300143	-0.122298412		-0.229050175	-0.31001924	-0.148924479	-0.352598009	-0.360931762	-0.30232801	-0.272060006	-0.123881935	-0.313807894	-0.053789272	-0.147044962	0.065317883	0.015694941	-0.048493553	-0.099238924	0.0236682	-0.042274971	1	-0.055176755
Number of glomeruli__p-Value	0.472353225	0.619197954	0.065703848	0	0	0.249618432	0.499253218	0	0	0.894599776	0.249618432	0.499253218	0	0	0.894599776	0.666666667	0.666666667	0.324329103	0.363472887	0.428609919	0.256443658	0.148711936	0.369900887	0.369900887	0.369900887	0.986702003	0.003383935	0.42902736	1	0.134765545	0.040560243	0.334640502	0.018900466	0.016084879	0.048785583	0.081336024	0.440303933	0.040440214	0.72875866	0.346728741	0.681092489	0.91945719	0.754589545	0.521580538	0.881727887	0.790374917	0	0.738664816	1
Number of glomeruli__number	44	44	6	1	1	44	6	1	1	44	44	6	1	1	44	3	3	40	40	40	40	44	44	44	44	40	44	44	44	44	44	44	44	44	43	42	41	43	44	43	42	44	44	44	42	42	42	39	44
Maximum intimal elastosis in arcuate or interlobular artery (0=one layer of elastica, 1=two layers, 2=three layers, 3=four or more layers).1__CORR	0.272950925	0.275439986	0.974679434			0.120719615	-0.461690258			0.168768401	0.120719615	-0.461690258			0.168768401	1	-1	0.012065024	-0.107841403	-0.078820671	-0.037855154	-0.138922859	-0.099987539	-0.099987539	-0.099987539	-0.085617949	0.056908877	-0.161041237		-0.125169786	-0.328504494	0.084657307	0.069782298	-0.199422021	-0.098054108	0.059030215	-0.016041991	0.149520497	0.166458783	0.123218525	0.205439357	0.175192657	0.05315152	0.203930917	0.382507322	0.161100062	-0.055176755	1
Maximum intimal elastosis in arcuate or interlobular artery (0=one layer of elastica, 1=two layers, 2=three layers, 3=four or more layers).1__p-Value	0.084231233	0.08132879	0.00481823	0	0	0.452150936	0.433766156	0	0	0.291509817	0.452150936	0.433766156	0	0	0.291509817	0	0	0.942687965	0.519279985	0.63807979	0.821481153	0.386357254	0.533945126	0.533945126	0.533945126	0.609285281	0.723779433	0.314481707	1	0.43552875	0.035994061	0.598711855	0.664625635	0.211286418	0.547215974	0.721120914	0.922782894	0.350794123	0.298259372	0.442774987	0.203469975	0.273258635	0.741366559	0.20093152	0.016251157	0.32720671	0.738664816	0	1
Maximum intimal elastosis in arcuate or interlobular artery (0=one layer of elastica, 1=two layers, 2=three layers, 3=four or more layers).1__number	41	41	5	1	1	41	5	1	1	41	41	5	1	1	41	3	3	38	38	38	38	41	41	41	41	38	41	41	41	41	41	41	41	41	40	39	39	41	41	41	40	41	41	41	39	39	39	39	41
Age at Serum Draw.1__CORR	1	0.971246301	0.970512287	1		-0.171644843	-0.136434273	-1		-0.170441917	-0.171644843	-0.136434273	-1		-0.170441917	0.8	-0.4	0.265938511	0.069638628	0.206000077	0.27763194	0.08300907	-0.004662266	-0.004662266	-0.004662266	-0.231042724	0.056982355	-0.143774961		-0.336090656	-0.325171737	-0.02729488	-0.059207701	-0.296728248	-0.376953449	-0.21793082	-0.05003377	-0.046086919	0.068806329	0.019090621	-0.011643642	0.040284115	-0.04343681	-0.178342372	0.035013329	-0.089922515	0.06724532	0.252290979
Age at Serum Draw.1__p-Value	0	2.93E-57	2.62E-11	0	0	0.103768821	0.589320433	0	0	0.106250332	0.103768821	0.589320433	0	0	0.106250332	0.2	0.6	0.013328685	0.524042645	0.057056864	0.009651546	0.434061244	0.965015524	0.965015524	0.965015524	0.032330666	0.591613793	0.17394339	1	0.00112567	0.001660896	0.79731388	0.577194668	0.014005074	0.010696799	0.160349566	0.674212393	0.666223659	0.519319972	0.860682102	0.929640659	0.70779483	0.682667548	0.09449906	0.825768503	0.571171615	0.672202468	0.121266174	1
Age at Serum Draw.1__number	91	91	18	2	1	91	18	2	1	91	91	18	2	1	91	4	4	86	86	86	86	91	91	91	91	86	91	91	91	91	91	91	91	68	45	43	73	90	90	87	60	89	91	89	42	42	42	39	91
Age at Biopsy 1.1__CORR	0.966306354	0.995419245	0.989126	1		0.014304045	-0.007242652	-1		0.015933353	0.014304045	-0.007242652	-1		0.015933353	0.8	-0.4	0.201844509	0.057143081	0.149446384	0.2232169	0.101684256	0.001545829	0.001545829	0.001545829	-0.198879665	0.076403876	-0.15483408		-0.376243268	-0.357210651	-0.05900053	-0.038887899	-0.315362437	-0.358258315	-0.237809342	-0.053068637	0.067134455	0.116505303	0.127990842	0.115157882	0.01695763	0.034822242	-0.086707162	0.061928846	-0.078694985	0.034707645	0.258703321
Age at Biopsy 1.1__p-Value	3.05E-54	1.55E-92	9.50E-15	0	0	0.892949915	0.977245721	0	0	0.88084127	0.892949915	0.977245721	0	0	0.88084127	0.2	0.6	0.062368084	0.601255369	0.169642054	0.03883972	0.337515631	0.98839723	0.98839723	0.98839723	0.066397596	0.471633242	0.142795963	1	0.000237348	0.000509163	0.578530135	0.71438209	0.008804758	0.015672482	0.124638377	0.655664306	0.529545184	0.274154422	0.237436587	0.380940505	0.874671339	0.743145788	0.419117441	0.696827094	0.620331847	0.827266447	0.11177988	1
Age at Biopsy 1.1__number	91	91	18	2	1	91	18	2	1	91	91	18	2	1	91	4	4	86	86	86	86	91	91	91	91	86	91	91	91	91	91	91	91	68	45	43	73	90	90	87	60	89	91	89	42	42	42	39	91
Days between Serum Draw and Biopsy__CORR	-0.143839807	0.029317666	-0.160124052	1		0.957825112	0.539731682	-1		0.884408624	0.957825112	0.539731682	-1		0.884408624	-0.6	0	-0.095577143	0.018087337	-0.099851424	-0.064208192	0.212615986	0.087807248	0.087807248	0.087807248	0.13517542	0.143010147	-0.059789867		-0.14602413	-0.002641788	-0.139204215	0.17318043	-0.073225797	0.067734001	-0.069626562	-0.131448229	0.436460718	0.142490146	0.498317611	0.599427758	-0.037068233	0.431904714	0.418620739	0.16954287	0.275097387	-0.110180711	0.168788074
Days between Serum Draw and Biopsy__p-Value	0.173747278	0.782651106	0.525628156	0	0	5.54E-50	0.020782715	0	0	3.34E-31	5.54E-50	0.020782715	0	0	3.34E-31	0.4	1	0.381365904	0.86871251	0.360337161	0.556978266	0.043033284	0.407869439	0.407869439	0.407869439	0.214632934	0.176268697	0.573449561	1	0.167235739	0.980172448	0.188179428	0.100667123	0.55288811	0.658419966	0.657290466	0.267633876	1.70E-05	0.180332598	9.03E-07	4.18E-07	0.730187592	1.91E-05	4.45E-05	0.283092221	0.077861934	0.48729167	0.304336029	1
Days between Serum Draw and Biopsy__number	91	91	18	2	1	91	18	2	1	91	91	18	2	1	91	4	4	86	86	86	86	91	91	91	91	86	91	91	91	91	91	91	91	68	45	43	73	90	90	87	60	89	91	89	42	42	42	39	91
10log days between Serum Draw and Biopsy__CORR	-0.143839807	0.029317666	-0.160124052	1		0.957825112	0.539731682	-1		0.884408624	0.957825112	0.539731682	-1		0.884408624	-0.6	0	-0.095577143	0.018087337	-0.099851424	-0.064208192	0.212615986	0.087807248	0.087807248	0.087807248	0.13517542	0.143010147	-0.059789867		-0.14602413	-0.002641788	-0.139204215	0.17318043	-0.073225797	0.067734001	-0.069626562	-0.131448229	0.436460718	0.142490146	0.498317611	0.599427758	-0.037068233	0.431904714	0.418620739	0.16954287	0.275097387	-0.110180711	0.168788074
10log days between Serum Draw and Biopsy__p-Value	0.173747278	0.782651106	0.525628156	0	0	5.54E-50	0.020782715	0	0	3.34E-31	5.54E-50	0.020782715	0	0	3.34E-31	0.4	1	0.381365904	0.86871251	0.360337161	0.556978266	0.043033284	0.407869439	0.407869439	0.407869439	0.214632934	0.176268697	0.573449561	1	0.167235739	0.980172448	0.188179428	0.100667123	0.55288811	0.658419966	0.657290466	0.267633876	1.70E-05	0.180332598	9.03E-07	4.18E-07	0.730187592	1.91E-05	4.45E-05	0.283092221	0.077861934	0.48729167	0.304336029	1
10log days between Serum Draw and Biopsy__number	91	91	18	2	1	91	18	2	1	91	91	18	2	1	91	4	4	86	86	86	86	91	91	91	91	86	91	91	91	91	91	91	91	68	45	43	73	90	90	87	60	89	91	89	42	42	42	39	91
All Biopsies - biopsy based aggregation__CORR
All Biopsies - biopsy based aggregation__p-Value	1	1	1	0	0	1	1	0	0	1	1	1	0	0	1	1	1	1	1	1	1	1	1	1	1	1	1	1	1	1	1	1	1	1	1	1	1	1	1	1	1	1	1	1	1	1	1	1	1
All Biopsies - biopsy based aggregation__number	91	91	18	2	1	91	18	2	1	91	91	18	2	1	91	4	4	86	86	86	86	91	91	91	91	86	91	91	91	91	91	91	91	68	45	43	73	90	90	87	60	89	91	89	42	42	42	39	91
Age at Serum Draw.2__CORR	1	0.971246301	0.970512287	1		-0.171644843	-0.136434273	-1		-0.170441917	-0.171644843	-0.136434273	-1		-0.170441917	0.8	-0.4	0.265938511	0.069638628	0.206000077	0.27763194	0.08300907	-0.004662266	-0.004662266	-0.004662266	-0.231042724	0.056982355	-0.143774961		-0.336090656	-0.325171737	-0.02729488	-0.059207701	-0.296728248	-0.376953449	-0.21793082	-0.05003377	-0.046086919	0.068806329	0.019090621	-0.011643642	0.040284115	-0.04343681	-0.178342372	0.035013329	-0.089922515	0.06724532	0.252290979
Age at Serum Draw.2__p-Value	0	2.93E-57	2.62E-11	0	0	0.103768821	0.589320433	0	0	0.106250332	0.103768821	0.589320433	0	0	0.106250332	0.2	0.6	0.013328685	0.524042645	0.057056864	0.009651546	0.434061244	0.965015524	0.965015524	0.965015524	0.032330666	0.591613793	0.17394339	1	0.00112567	0.001660896	0.79731388	0.577194668	0.014005074	0.010696799	0.160349566	0.674212393	0.666223659	0.519319972	0.860682102	0.929640659	0.70779483	0.682667548	0.09449906	0.825768503	0.571171615	0.672202468	0.121266174	1
Age at Serum Draw.2__number	91	91	18	2	1	91	18	2	1	91	91	18	2	1	91	4	4	86	86	86	86	91	91	91	91	86	91	91	91	91	91	91	91	68	45	43	73	90	90	87	60	89	91	89	42	42	42	39	91
Age at Biopsy 1.2__CORR	0.971246301	1	0.972064279	1		0.010264013	-0.098191332	-1		-0.006482615	0.010264013	-0.098191332	-1		-0.006482615	0.8	-0.4	0.209704604	0.056142193	0.16080175	0.230735368	0.101763477	0.002557831	0.002557831	0.002557831	-0.192089269	0.079496631	-0.145863741		-0.367582722	-0.347698438	-0.053390677	-0.034145377	-0.307407701	-0.358258315	-0.237809342	-0.051544258	0.052829878	0.111778335	0.114618581	0.115156279	0.026230702	0.026243267	-0.091228876	0.061928846	-0.078694985	0.034707645	0.258703321
Age at Biopsy 1.2__p-Value	2.93E-57	0	1.71E-11	0	0	0.923074677	0.698295811	0	0	0.951370385	0.923074677	0.698295811	0	0	0.951370385	0.2	0.6	0.052639176	0.607651996	0.139130576	0.032567778	0.337137409	0.980802453	0.980802453	0.980802453	0.076421813	0.453825375	0.167707642	1	0.000337869	0.000732821	0.615222582	0.747970128	0.01077158	0.015672482	0.124638377	0.664955708	0.620933367	0.294228483	0.290458429	0.380947177	0.807227961	0.804965031	0.395180652	0.696827094	0.620331847	0.827266447	0.11177988	1
Age at Biopsy 1.2__number	91	91	18	2	1	91	18	2	1	91	91	18	2	1	91	4	4	86	86	86	86	91	91	91	91	86	91	91	91	91	91	91	91	68	45	43	73	90	90	87	60	89	91	89	42	42	42	39	91
Days between Serum Draw and Biopsy.1__CORR	-0.171644843	0.010264013	-0.355038807	-1		1	0.57821381	1		0.84710005	1	0.57821381	1		0.84710005	-0.6	0	-0.131319907	0.015616114	-0.091609904	-0.085774116	0.173483093	0.066233973	0.066233973	0.066233973	0.151841599	0.109906384	-0.044356217		-0.115320108	0.028584635	-0.123116145	0.191933132	-0.040412736	0.074816311	-0.069626562	-0.120247077	0.443637051	0.155603081	0.471331218	0.610311473	-0.010750293	0.406840315	0.400490095	0.16954287	0.275097387	-0.110180711	0.168788074
Days between Serum Draw and Biopsy.1__p-Value	0.103768821	0.923074677	0.14824359	0	0	0	0.011951364	0	0	3.64E-26	0	0.011951364	0	0	3.64E-26	0.4	1	0.228119252	0.886521243	0.401531203	0.432309663	0.100064439	0.532770103	0.532770103	0.532770103	0.162828097	0.299692835	0.676321784	1	0.276368873	0.787956227	0.244972755	0.06836401	0.743511151	0.625234305	0.657290466	0.310897036	1.19E-05	0.143062305	4.07E-06	2.25E-07	0.920354461	6.28E-05	0.000100702	0.283092221	0.077861934	0.48729167	0.304336029	1
Days between Serum Draw and Biopsy.1__number	91	91	18	2	1	91	18	2	1	91	91	18	2	1	91	4	4	86	86	86	86	91	91	91	91	86	91	91	91	91	91	91	91	68	45	43	73	90	90	87	60	89	91	89	42	42	42	39	91
10log days between Serum Draw and Biopsy.1__CORR	-0.171644843	0.010264013	-0.355038807	-1		1	0.57821381	1		0.84710005	1	0.57821381	1		0.84710005	-0.6	0	-0.131319907	0.015616114	-0.091609904	-0.085774116	0.173483093	0.066233973	0.066233973	0.066233973	0.151841599	0.109906384	-0.044356217		-0.115320108	0.028584635	-0.123116145	0.191933132	-0.040412736	0.074816311	-0.069626562	-0.120247077	0.443637051	0.155603081	0.471331218	0.610311473	-0.010750293	0.406840315	0.400490095	0.16954287	0.275097387	-0.110180711	0.168788074
10log days between Serum Draw and Biopsy.1__p-Value	0.103768821	0.923074677	0.14824359	0	0	0	0.011951364	0	0	3.64E-26	0	0.011951364	0	0	3.64E-26	0.4	1	0.228119252	0.886521243	0.401531203	0.432309663	0.100064439	0.532770103	0.532770103	0.532770103	0.162828097	0.299692835	0.676321784	1	0.276368873	0.787956227	0.244972755	0.06836401	0.743511151	0.625234305	0.657290466	0.310897036	1.19E-05	0.143062305	4.07E-06	2.25E-07	0.920354461	6.28E-05	0.000100702	0.283092221	0.077861934	0.48729167	0.304336029	1
10log days between Serum Draw and Biopsy.1__number	91	91	18	2	1	91	18	2	1	91	91	18	2	1	91	4	4	86	86	86	86	91	91	91	91	86	91	91	91	91	91	91	91	68	45	43	73	90	90	87	60	89	91	89	42	42	42	39	91
HLA-Mismatch A.1__CORR	0.265938511	0.209704604	0.54634727	1		-0.131319907	-0.374178731	-1		-0.086105377	-0.131319907	-0.374178731	-1		-0.086105377	-0.316227766	0.632455532	1	0.341480761	0.405294785	0.763017997	0.00772177	-0.082373048	-0.082373048	-0.082373048	-0.170521323	0.117736702	-0.07317809		0.039181196	0.073894889	0.039435505	0.070810909	0.055381862	-0.110966469	-0.22359477	-0.005144759	-0.016440109	0.068033903	0.011938548	-0.044232601	-0.078511375	0.04341689	-0.219559059	0.054318367	0.123909384	0.1046125	-0.01358465
HLA-Mismatch A.1__p-Value	0.013328685	0.052639176	0.023260918	0	0	0.228119252	0.138969037	0	0	0.430527447	0.228119252	0.138969037	0	0	0.430527447	0.683772234	0.367544468	0	0.001292097	0.000108367	1.36E-17	0.943746407	0.450848746	0.450848746	0.450848746	0.116477901	0.280307674	0.503116694	1	0.720214516	0.498932281	0.718474251	0.517063703	0.663811779	0.48975636	0.171213752	0.966786896	0.881288368	0.536132542	0.915223538	0.74616569	0.477776326	0.691421135	0.044781872	0.746017722	0.458586478	0.53193731	0.937323061	1
HLA-Mismatch A.1__number	86	86	17	2	1	86	17	2	1	86	86	17	2	1	86	4	4	86	86	86	86	86	86	86	86	86	86	86	86	86	86	86	86	64	41	39	68	85	85	82	56	84	86	84	38	38	38	36	86
HLA-Mismatch B.1__CORR	0.069638628	0.056142193	-0.088722984			0.015616114	0.245980763			0.001874742	0.015616114	0.245980763			0.001874742	-0.774596669	0.774596669	0.341480761	1	0.523502567	0.749387105	-0.165046479	-0.068913507	-0.068913507	-0.068913507	-0.15886822	0.014424331	0.068928801		0.14960211	-0.015454841	-0.035756046	0.01380847	0.227373615	0.011622122	-0.084761473	-0.104982287	0.041586626	-0.116903584	0.069714051	0.164220319	-0.281915683	0.07883728	-0.001088279	0.01927763	-0.14348524	0.145259546	-0.111649911
HLA-Mismatch B.1__p-Value	0.524042645	0.607651996	0.734896803	0	0	0.886521243	0.341255887	0	0	0.986331912	0.886521243	0.341255887	0	0	0.986331912	0.225403331	0.225403331	0.001292097	0	2.32E-07	1.05E-16	0.128859071	0.52838312	0.52838312	0.52838312	0.144009645	0.895130476	0.528291385	1	0.169192761	0.887685504	0.743788656	0.899584174	0.070780198	0.942507324	0.607924792	0.39420637	0.705507561	0.286650636	0.533709131	0.226499142	0.009376621	0.470581838	0.992161079	0.908543307	0.39011156	0.384215114	0.516797834	1
HLA-Mismatch B.1__number	86	86	17	2	1	86	17	2	1	86	86	17	2	1	86	4	4	86	86	86	86	86	86	86	86	86	86	86	86	86	86	86	86	64	41	39	68	85	85	82	56	84	86	84	38	38	38	36	86
HLA-Mismatch DR.1__CORR	0.206000077	0.16080175	0.175674452			-0.091609904	0.295436948			-0.067089566	-0.091609904	0.295436948			-0.067089566	-0.25819889	-0.25819889	0.405294785	0.523502567	1	0.798371614	-0.021414854	-0.03660131	-0.03660131	-0.03660131	-0.378171942	-0.102524785	-0.11867983		0.041469269	-0.005351748	-0.090716659	-0.101944692	-0.086283888	-0.114768309	-0.262841905	-0.084974431	-0.180279137	-0.217046114	0.042956289	0.129762319	-0.039564214	0.073681266	-0.034339567	-0.036951805	-0.184075159	0.142814167	-0.096020165
HLA-Mismatch DR.1__p-Value	0.057056864	0.139130576	0.500039355	0	0	0.401531203	0.249623739	0	0	0.539379883	0.401531203	0.249623739	0	0	0.539379883	0.74180111	0.74180111	0.000108367	2.32E-07	0	3.39E-20	0.844837479	0.73794806	0.73794806	0.73794806	0.00033068	0.347555529	0.276445823	1	0.704609222	0.960995666	0.40615669	0.350304671	0.497814569	0.474908344	0.105962408	0.490839879	0.098730483	0.046011075	0.701578132	0.340494355	0.720853279	0.500177431	0.756482651	0.825674829	0.26859818	0.392355352	0.57747377	1
HLA-Mismatch DR.1__number	86	86	17	2	1	86	17	2	1	86	86	17	2	1	86	4	4	86	86	86	86	86	86	86	86	86	86	86	86	86	86	86	86	64	41	39	68	85	85	82	56	84	86	84	38	38	38	36	86
Sum HLA-Mismatch.1__CORR	0.27763194	0.230735368	0.400817917	1		-0.085774116	0.055653594	-1		-0.05717656	-0.085774116	0.055653594	-1		-0.05717656	-0.316227766	0.316227766	0.763017997	0.749387105	0.798371614	1	-0.08004147	-0.103863487	-0.103863487	-0.103863487	-0.282766411	0.023672183	-0.05343795		0.090181355	0.00996743	-0.03895545	-0.022213299	0.061677005	-0.081197665	-0.218754954	-0.119127882	-0.071503309	-0.109774185	0.031081255	0.130154474	-0.125464382	0.107414199	-0.111433459	-0.014043251	-0.07597782	0.15508135	-0.059469266
Sum HLA-Mismatch.1__p-Value	0.009651546	0.032567778	0.110839195	0	0	0.432309663	0.831989422	0	0	0.601041923	0.432309663	0.831989422	0	0	0.601041923	0.683772234	0.683772234	1.36E-17	1.05E-16	3.39E-20	0	0.463809198	0.341262838	0.341262838	0.341262838	0.008340509	0.828719028	0.62508175	1	0.408943559	0.927426009	0.721760509	0.83912853	0.628277592	0.613787305	0.180913455	0.333248054	0.515498262	0.317257596	0.781627414	0.339024588	0.255467096	0.324921952	0.312903374	0.933310376	0.650282715	0.352530406	0.73044916	1
Sum HLA-Mismatch.1__number	86	86	17	2	1	86	17	2	1	86	86	17	2	1	86	4	4	86	86	86	86	86	86	86	86	86	86	86	86	86	86	86	86	64	41	39	68	85	85	82	56	84	86	84	38	38	38	36	86
Caveolin_Classifier (<1500 pg/ml = 0, 1500-2999 = 1, 3000-4499 = 2, <4499 = 3).1__CORR	0.08300907	0.101763477	0.067394691			0.173483093	-0.016831276			0.25107344	0.173483093	-0.016831276			0.25107344			0.00772177	-0.165046479	-0.021414854	-0.08004147	1	0.770142794	0.770142794	0.770142794	-0.211302559	0.1507209	-0.144095804		-0.191402021	-0.165972388	-0.13684438	-0.05348817	-0.143191757	-0.12388594	-0.002422339	0.100061664	0.064968888	-0.024044052	0.219878461	0.141632804	0.017726944	0.031451372	0.078176839	0.075753545	0.226854623	0.184790855	-0.190600571
Caveolin_Classifier (<1500 pg/ml = 0, 1500-2999 = 1, 3000-4499 = 2, <4499 = 3).1__p-Value	0.434061244	0.337137409	0.790465834	0	0	0.100064439	0.947149559	0	0	0.016369736	0.100064439	0.947149559	0	0	0.016369736	1	1	0.943746407	0.128859071	0.844837479	0.463809198	0	4.54E-19	4.54E-19	4.54E-19	0.050822286	0.15384795	0.172974651	1	0.069146563	0.115877509	0.195851769	0.614576389	0.244054427	0.417482494	0.987700076	0.399626706	0.542937697	0.822021366	0.040722731	0.280383807	0.86903493	0.767266237	0.466486026	0.633497881	0.148533595	0.241372428	0.245127439	1
Caveolin_Classifier (<1500 pg/ml = 0, 1500-2999 = 1, 3000-4499 = 2, <4499 = 3).1__number	91	91	18	2	1	91	18	2	1	91	91	18	2	1	91	4	4	86	86	86	86	91	91	91	91	86	91	91	91	91	91	91	91	68	45	43	73	90	90	87	60	89	91	89	42	42	42	39	91
Cav-1(pg/ml).1__CORR	-0.004662266	0.002557831	-0.137396768	-1		0.066233973	-0.28379773	1		0.076441896	0.066233973	-0.28379773	1		0.076441896	-0.8	1	-0.082373048	-0.068913507	-0.03660131	-0.103863487	0.770142794	1	1	1	-0.078382743	0.082092207	-0.00855929		-0.115868446	-0.144004539	0.086337367	-0.091094526	-0.006562251	0.046181134	0.096285362	0.108840508	0.00308445	-0.005794048	0.039260355	-0.003007175	0.129912269	0.007367033	0.137224703	-0.000361937	0.084203249	0.099834047	-0.12437959
Cav-1(pg/ml).1__p-Value	0.965015524	0.980802453	0.5866714	0	0	0.532770103	0.253756418	0	0	0.471412053	0.532770103	0.253756418	0	0	0.471412053	0.2	0	0.450848746	0.52838312	0.73794806	0.341262838	4.54E-19	0	0	0	0.473152125	0.439172623	0.935821178	1	0.274076267	0.173249808	0.415793003	0.390472369	0.957643466	0.763234843	0.539076565	0.359346928	0.976982075	0.956776416	0.718070366	0.981807002	0.224971507	0.944745698	0.199719766	0.99818495	0.595991226	0.529317841	0.450600004	1
Cav-1(pg/ml).1__number	91	91	18	2	1	91	18	2	1	91	91	18	2	1	91	4	4	86	86	86	86	91	91	91	91	86	91	91	91	91	91	91	91	68	45	43	73	90	90	87	60	89	91	89	42	42	42	39	91
Cav-1(pg/ml) 10log.1__CORR	-0.004662266	0.002557831	-0.137396768	-1		0.066233973	-0.28379773	1		0.076441896	0.066233973	-0.28379773	1		0.076441896	-0.8	1	-0.082373048	-0.068913507	-0.03660131	-0.103863487	0.770142794	1	1	1	-0.078382743	0.082092207	-0.00855929		-0.115868446	-0.144004539	0.086337367	-0.091094526	-0.006562251	0.046181134	0.096285362	0.108840508	0.00308445	-0.005794048	0.039260355	-0.003007175	0.129912269	0.007367033	0.137224703	-0.000361937	0.084203249	0.099834047	-0.12437959
Cav-1(pg/ml) 10log.1__p-Value	0.965015524	0.980802453	0.5866714	0	0	0.532770103	0.253756418	0	0	0.471412053	0.532770103	0.253756418	0	0	0.471412053	0.2	0	0.450848746	0.52838312	0.73794806	0.341262838	4.54E-19	0	0	0	0.473152125	0.439172623	0.935821178	1	0.274076267	0.173249808	0.415793003	0.390472369	0.957643466	0.763234843	0.539076565	0.359346928	0.976982075	0.956776416	0.718070366	0.981807002	0.224971507	0.944745698	0.199719766	0.99818495	0.595991226	0.529317841	0.450600004	1
Cav-1(pg/ml) 10log.1__number	91	91	18	2	1	91	18	2	1	91	91	18	2	1	91	4	4	86	86	86	86	91	91	91	91	86	91	91	91	91	91	91	91	68	45	43	73	90	90	87	60	89	91	89	42	42	42	39	91
Cav-1(pg/ml) sqrt.1__CORR	-0.004662266	0.002557831	-0.137396768	-1		0.066233973	-0.28379773	1		0.076441896	0.066233973	-0.28379773	1		0.076441896	-0.8	1	-0.082373048	-0.068913507	-0.03660131	-0.103863487	0.770142794	1	1	1	-0.078382743	0.082092207	-0.00855929		-0.115868446	-0.144004539	0.086337367	-0.091094526	-0.006562251	0.046181134	0.096285362	0.108840508	0.00308445	-0.005794048	0.039260355	-0.003007175	0.129912269	0.007367033	0.137224703	-0.000361937	0.084203249	0.099834047	-0.12437959
Cav-1(pg/ml) sqrt.1__p-Value	0.965015524	0.980802453	0.5866714	0	0	0.532770103	0.253756418	0	0	0.471412053	0.532770103	0.253756418	0	0	0.471412053	0.2	0	0.450848746	0.52838312	0.73794806	0.341262838	4.54E-19	0	0	0	0.473152125	0.439172623	0.935821178	1	0.274076267	0.173249808	0.415793003	0.390472369	0.957643466	0.763234843	0.539076565	0.359346928	0.976982075	0.956776416	0.718070366	0.981807002	0.224971507	0.944745698	0.199719766	0.99818495	0.595991226	0.529317841	0.450600004	1
Cav-1(pg/ml) sqrt.1__number	91	91	18	2	1	91	18	2	1	91	91	18	2	1	91	4	4	86	86	86	86	91	91	91	91	86	91	91	91	91	91	91	91	68	45	43	73	90	90	87	60	89	91	89	42	42	42	39	91
Antibodies developed (1 = yes_ no = 0)__CORR	-0.231042724	-0.192089269	-0.410954354			0.151841599	-0.254762333			0.091349702	0.151841599	-0.254762333			0.091349702	-0.447213595	0.894427191	-0.170521323	-0.15886822	-0.378171942	-0.282766411	-0.211302559	-0.078382743	-0.078382743	-0.078382743	1	0.049341743	0.201154473		0.177048475	0.197283085	0.017755864	0.114912733	0.226611529	0.259830663	0.062195625	-0.00251048	0.073007907	0.158551118	-0.201750359	-0.182472271	0.102772763	0.059210102	0.079070911	-0.143590704	0.015854386	0.003110962	-0.065501767
Antibodies developed (1 = yes_ no = 0)__p-Value	0.032330666	0.076421813	0.101278249	0	0	0.162828097	0.323734308	0	0	0.402875395	0.162828097	0.323734308	0	0	0.402875395	0.552786405	0.105572809	0.116477901	0.144009645	0.00033068	0.008340509	0.050822286	0.473152125	0.473152125	0.473152125	0	0.651877306	0.06328771	1	0.102939867	0.068653227	0.871097659	0.2920854	0.071755543	0.100882233	0.706813626	0.983789565	0.506677228	0.147250867	0.069122272	0.178292347	0.352225822	0.58814061	0.474634589	0.389759612	0.924732605	0.985210735	0.704280504	1
Antibodies developed (1 = yes_ no = 0)__number	86	86	17	2	1	86	17	2	1	86	86	17	2	1	86	4	4	86	86	86	86	86	86	86	86	86	86	86	86	86	86	86	86	64	41	39	68	85	85	82	56	84	86	84	38	38	38	36	86
Sex (m=1_ f=2)__CORR	0.056982355	0.079496631	0			0.109906384	0.022715543			0.15845625	0.109906384	0.022715543			0.15845625			0.117736702	0.014424331	-0.102524785	0.023672183	0.1507209	0.082092207	0.082092207	0.082092207	0.049341743	1	0.108845655		-0.068727915	-0.098485277	0.034169021	0.030480988	-0.153447859	-0.155663314	0.022697647	-0.339913041	0.032842073	0.011688576	0.036285448	-0.041594798	0.038113331	0.07437638	0.013623969	-0.139593784	0.144337567	0.412137499	0.017670591
Sex (m=1_ f=2)__p-Value	0.591613793	0.453825375	1	0	0	0.299692835	0.928711579	0	0	0.133568884	0.299692835	0.928711579	0	0	0.133568884	1	1	0.280307674	0.895130476	0.347555529	0.828719028	0.15384795	0.439172623	0.439172623	0.439172623	0.651877306	0	0.304409683	1	0.517421394	0.353012058	0.747801445	0.774252317	0.211548739	0.307217629	0.88512848	0.003258495	0.758618887	0.912931828	0.738634011	0.752343423	0.722884494	0.483509802	0.89916425	0.377940406	0.361782938	0.006686683	0.914970936	1
Sex (m=1_ f=2)__number	91	91	18	2	1	91	18	2	1	91	91	18	2	1	91	4	4	86	86	86	86	91	91	91	91	86	91	91	91	91	91	91	91	68	45	43	73	90	90	87	60	89	91	89	42	42	42	39	91
Number of transplants received.1__CORR	-0.143774961	-0.145863741	-0.40930238			-0.044356217	-0.539494135			-0.108850287	-0.044356217	-0.539494135			-0.108850287	-0.25819889	-0.25819889	-0.07317809	0.068928801	-0.11867983	-0.05343795	-0.144095804	-0.00855929	-0.00855929	-0.00855929	0.201154473	0.108845655	1		0.187298828	0.040301681	0.147732668	0.014531315	0.207291667	0.158094837	0.340866962	-0.133686819	0.066765828	-0.03082873	-0.16099839	-0.054788214	0.010014592	0.00588792	0.00640789	-0.221506522	-0.008664587	-0.137706058	-0.14932786
Number of transplants received.1__p-Value	0.17394339	0.167707642	0.091664663	0	0	0.676321784	0.020849813	0	0	0.304388983	0.676321784	0.020849813	0	0	0.304388983	0.74180111	0.74180111	0.503116694	0.528291385	0.276445823	0.62508175	0.172974651	0.935821178	0.935821178	0.935821178	0.06328771	0.304409683	0	1	0.075438969	0.704470257	0.162269524	0.89125936	0.089856169	0.299628823	0.025298849	0.259498861	0.531813167	0.773004338	0.136300573	0.677576271	0.925788999	0.95582681	0.952475868	0.158602701	0.95656924	0.384487107	0.364241351	1
Number of transplants received.1__number	91	91	18	2	1	91	18	2	1	91	91	18	2	1	91	4	4	86	86	86	86	91	91	91	91	86	91	91	91	91	91	91	91	68	45	43	73	90	90	87	60	89	91	89	42	42	42	39	91
Biopsy number__CORR
Biopsy number__p-Value	1	1	1	0	0	1	1	0	0	1	1	1	0	0	1	1	1	1	1	1	1	1	1	1	1	1	1	1	1	1	1	1	1	1	1	1	1	1	1	1	1	1	1	1	1	1	1	1	1
Biopsy number__number	91	91	18	2	1	91	18	2	1	91	91	18	2	1	91	4	4	86	86	86	86	91	91	91	91	86	91	91	91	91	91	91	91	68	45	43	73	90	90	87	60	89	91	89	42	42	42	39	91
i.2__CORR	-0.336090656	-0.367582722	-0.737346678	-1		-0.115320108	-0.159508042	1		-0.11227529	-0.115320108	-0.159508042	1		-0.11227529	-0.316227766	0.316227766	0.039181196	0.14960211	0.041469269	0.090181355	-0.191402021	-0.115868446	-0.115868446	-0.115868446	0.177048475	-0.068727915	0.187298828		1	0.532497132	0.249849317	0.118039962	0.673841983	0.815764906	0.316215606	0.152533393	0.022211719	-0.04478642	-0.188492653	-0.12447884	0.196636017	0.228021104	0.078351197	-0.028743304	-0.240186777	-0.212044854	-0.117097775
i.2__p-Value	0.00112567	0.000337869	0.000479844	0	0	0.276368873	0.527243078	0	0	0.28933269	0.276368873	0.527243078	0	0	0.28933269	0.683772234	0.683772234	0.720214516	0.169192761	0.704609222	0.408943559	0.069146563	0.274076267	0.274076267	0.274076267	0.102939867	0.517421394	0.075438969	1	0	5.55E-08	0.016918453	0.26512286	3.02E-10	8.74E-12	0.038847084	0.197639569	0.835385944	0.675104662	0.080390902	0.343323817	0.064759898	0.029717372	0.465489495	0.856608156	0.125488104	0.177618333	0.477746877	1
i.2__number	91	91	18	2	1	91	18	2	1	91	91	18	2	1	91	4	4	86	86	86	86	91	91	91	91	86	91	91	91	91	91	91	91	68	45	43	73	90	90	87	60	89	91	89	42	42	42	39	91
t.2__CORR	-0.325171737	-0.347698438	-0.418749501			0.028584635	-0.004571772			0.015779203	0.028584635	-0.004571772			0.015779203	-0.316227766	0.316227766	0.073894889	-0.015454841	-0.005351748	0.00996743	-0.165972388	-0.144004539	-0.144004539	-0.144004539	0.197283085	-0.098485277	0.040301681		0.532497132	1	0.223949037	0.206956634	0.469435147	0.598447009	0.317274664	0.126947349	0.061425408	-0.019860886	-0.080550964	-0.204533169	0.015819824	0.119993633	0.008495452	-0.165551869	-0.119646027	-0.291662118	-0.321620513
t.2__p-Value	0.001660896	0.000732821	0.08370474	0	0	0.787956227	0.985635782	0	0	0.881985749	0.787956227	0.985635782	0	0	0.881985749	0.683772234	0.683772234	0.498932281	0.887685504	0.960995666	0.927426009	0.115877509	0.173249808	0.173249808	0.173249808	0.068653227	0.353012058	0.704470257	1	5.55E-08	0	0.032843668	0.049031889	5.38E-05	1.41E-05	0.038162773	0.284504465	0.56520312	0.852600478	0.458288056	0.116973995	0.883018901	0.257238762	0.937021201	0.294743805	0.450421945	0.06091385	0.045871759	1
t.2__number	91	91	18	2	1	91	18	2	1	91	91	18	2	1	91	4	4	86	86	86	86	91	91	91	91	86	91	91	91	91	91	91	91	68	45	43	73	90	90	87	60	89	91	89	42	42	42	39	91
v.2__CORR	-0.02729488	-0.053390677	-0.359535493			-0.123116145	0.129299135			-0.136134064	-0.123116145	0.129299135			-0.136134064	0.316227766	-0.316227766	0.039435505	-0.035756046	-0.090716659	-0.03895545	-0.13684438	0.086337367	0.086337367	0.086337367	0.017755864	0.034169021	0.147732668		0.249849317	0.223949037	1	0.068232352	0.330594773	0.151177893	0.30555563	0.13339275	-0.031065483	-0.002298945	-0.226787778	-0.198150061	0.152667129	-0.057289961	0.047336262	-0.066836259	-0.166227492	-0.138002049	0.094628023
v.2__p-Value	0.79731388	0.615222582	0.14281188	0	0	0.244972755	0.609111235	0	0	0.198204686	0.244972755	0.609111235	0	0	0.198204686	0.683772234	0.683772234	0.718474251	0.743788656	0.40615669	0.721760509	0.195851769	0.415793003	0.415793003	0.415793003	0.871097659	0.747801445	0.162269524	1	0.016918453	0.032843668	0	0.520453273	0.005896298	0.3215358	0.046309803	0.260557836	0.771308634	0.982842921	0.034656727	0.129097876	0.153209571	0.589611001	0.65957246	0.674085569	0.292749929	0.383456214	0.566635729	1
v.2__number	91	91	18	2	1	91	18	2	1	91	91	18	2	1	91	4	4	86	86	86	86	91	91	91	91	86	91	91	91	91	91	91	91	68	45	43	73	90	90	87	60	89	91	89	42	42	42	39	91
g.2__CORR	-0.059207701	-0.034145377	-0.350973896			0.191933132	-0.210366904			0.114015727	0.191933132	-0.210366904			0.114015727	0	0	0.070810909	0.01380847	-0.101944692	-0.022213299	-0.05348817	-0.091094526	-0.091094526	-0.091094526	0.114912733	0.030480988	0.014531315		0.118039962	0.206956634	0.068232352	1	0.424557982	0.40366307	0.443935924	0.186177281	0.661096032	0.363047684	0.318162918	0.177242427	-0.045741867	0.053231481	0.153515745	0.080889852	0.254637768	-0.341823941	0.081197125
g.2__p-Value	0.577194668	0.747970128	0.153274796	0	0	0.06836401	0.402102058	0	0	0.281874021	0.06836401	0.402102058	0	0	0.281874021	1	1	0.517063703	0.899584174	0.350304671	0.83912853	0.614576389	0.390472369	0.390472369	0.390472369	0.2920854	0.774252317	0.89125936	1	0.26512286	0.049031889	0.520453273	0	0.000308101	0.005964268	0.002863608	0.114780133	1.33E-12	0.000436743	0.002671968	0.175485276	0.670362531	0.616278372	0.150911172	0.610582915	0.103654003	0.026716662	0.623150177	1
g.2__number	91	91	18	2	1	91	18	2	1	91	91	18	2	1	91	4	4	86	86	86	86	91	91	91	91	86	91	91	91	91	91	91	91	68	45	43	73	90	90	87	60	89	91	89	42	42	42	39	91
ptc.2__CORR	-0.296728248	-0.307407701	-0.420821813			-0.040412736	-0.165748386			-0.078059227	-0.040412736	-0.165748386			-0.078059227	0	0	0.055381862	0.227373615	-0.086283888	0.061677005	-0.143191757	-0.006562251	-0.006562251	-0.006562251	0.226611529	-0.153447859	0.207291667		0.673841983	0.469435147	0.330594773	0.424557982	1	0.708914111	0.28644059	0.274683323	0.249239528	0.101879682	-0.148283193	-0.092519261	0.202149156	0.105441723	0.040672951	0.018466031	-0.043304977	-0.350698742	-0.193306629
ptc.2__p-Value	0.014005074	0.01077158	0.134034217	0	0	0.743511151	0.57119404	0	0	0.526912932	0.743511151	0.57119404	0	0	0.526912932	1	1	0.663811779	0.070780198	0.497814569	0.628277592	0.244054427	0.957643466	0.957643466	0.957643466	0.071755543	0.211548739	0.089856169	1	3.02E-10	5.38E-05	0.005896298	0.000308101	0	7.23E-08	0.062574827	0.033672565	0.041957567	0.408407226	0.234745342	0.489721997	0.10089955	0.392128608	0.741916973	0.907595662	0.785386387	0.022783045	0.238364755	1
ptc.2__number	68	68	14	2	1	68	14	2	1	68	68	14	2	1	68	4	4	64	64	64	64	68	68	68	68	64	68	68	68	68	68	68	68	68	44	43	60	67	68	66	58	67	68	68	42	42	42	39	68
ti.2__CORR	-0.376953449	-0.358258315	-0.974679434			0.074816311	0.307793506			0.115878636	0.074816311	0.307793506			0.115878636	-0.5	0.5	-0.110966469	0.011622122	-0.114768309	-0.081197665	-0.12388594	0.046181134	0.046181134	0.046181134	0.259830663	-0.155663314	0.158094837		0.815764906	0.598447009	0.151177893	0.40366307	0.708914111	1	0.431305155	0.214727306	0.375957157	0.266936006	-0.060532073	-0.054554723	0.224316911	0.419241895	0.308930968	-0.009202269	-0.077849894	-0.296575311	-0.102601442
ti.2__p-Value	0.010696799	0.015672482	0.00481823	0	0	0.625234305	0.614384003	0	0	0.448437745	0.625234305	0.614384003	0	0	0.448437745	0.666666667	0.666666667	0.48975636	0.942507324	0.474908344	0.613787305	0.417482494	0.763234843	0.763234843	0.763234843	0.100882233	0.307217629	0.299628823	1	8.74E-12	1.41E-05	0.3215358	0.005964268	7.23E-08	0	0.003881804	0.166738391	0.011901582	0.076296332	0.696297421	0.728248286	0.138507746	0.004149305	0.041307126	0.953876949	0.624102787	0.056497398	0.534242683	1
ti.2__number	45	45	5	0	0	45	5	0	0	45	45	5	0	0	45	3	3	41	41	41	41	45	45	45	45	41	45	45	45	45	45	45	45	44	45	43	43	44	45	44	43	45	45	44	42	42	42	39	45
i-IFTA.2__CORR	-0.21793082	-0.237809342	-1			-0.069626562	-0.2			-0.066297802	-0.069626562	-0.2			-0.066297802			-0.22359477	-0.084761473	-0.262841905	-0.218754954	-0.002422339	0.096285362	0.096285362	0.096285362	0.062195625	0.022697647	0.340866962		0.316215606	0.317274664	0.30555563	0.443935924	0.28644059	0.431305155	1	0.142608842	0.402651589	0.405573839	0.143962266	0.128451337	0.074035155	0.359246205	0.426040967	0.107769573	0.132891378	-0.272060006	0.059030215
i-IFTA.2__p-Value	0.160349566	0.124638377	0	0	0	0.657290466	0.8	0	0	0.672734244	0.657290466	0.8	0	0	0.672734244	0	0	0.171213752	0.607924792	0.105962408	0.180913455	0.987700076	0.539076565	0.539076565	0.539076565	0.706813626	0.88512848	0.025298849	1	0.038847084	0.038162773	0.046309803	0.002863608	0.062574827	0.003881804	0	0.373755291	0.008201083	0.006971564	0.363045836	0.417535743	0.637052634	0.017986131	0.004391879	0.496927672	0.401483895	0.081336024	0.721120914	1
i-IFTA.2__number	43	43	4	0	0	43	4	0	0	43	43	4	0	0	43	2	2	39	39	39	39	43	43	43	43	39	43	43	43	43	43	43	43	43	43	43	41	42	43	42	42	43	43	43	42	42	42	39	43
C4d.2__CORR	-0.05003377	-0.051544258	-0.106924865			-0.120247077	-0.497468338			-0.104296956	-0.120247077	-0.497468338			-0.104296956	-0.774596669	0.774596669	-0.005144759	-0.104982287	-0.084974431	-0.119127882	0.100061664	0.108840508	0.108840508	0.108840508	-0.00251048	-0.339913041	-0.133686819		0.152533393	0.126947349	0.13339275	0.186177281	0.274683323	0.214727306	0.142608842	1	0.299612817	0.207816813	0.078919145	0.004464026	-0.008741803	-0.101789736	-0.035656138	0.158706765	0.086286287	-0.119266795	-0.019482068
C4d.2__p-Value	0.674212393	0.664955708	0.768757703	0	0	0.310897036	0.143461466	0	0	0.37987243	0.310897036	0.143461466	0	0	0.37987243	0.225403331	0.225403331	0.966786896	0.39420637	0.490839879	0.333248054	0.399626706	0.359346928	0.359346928	0.359346928	0.983789565	0.003258495	0.259498861	1	0.197639569	0.284504465	0.260557836	0.114780133	0.033672565	0.166738391	0.373755291	0	0.010019342	0.077688579	0.516073341	0.973231738	0.942320477	0.391494661	0.767837315	0.328005781	0.596523381	0.463550604	0.907577559	1
C4d.2__number	73	73	10	0	0	73	10	0	0	73	73	10	0	0	73	4	4	68	68	68	68	73	73	73	73	68	73	73	73	73	73	73	73	60	43	41	73	73	73	70	59	71	73	71	40	40	40	38	73
cg.2__CORR	-0.046086919	0.052829878	0.178247432			0.443637051	0.278582194			0.417760841	0.443637051	0.278582194			0.417760841	-0.316227766	-0.316227766	-0.016440109	0.041586626	-0.180279137	-0.071503309	0.064968888	0.00308445	0.00308445	0.00308445	0.073007907	0.032842073	0.066765828		0.022211719	0.061425408	-0.031065483	0.661096032	0.249239528	0.375957157	0.402651589	0.299612817	1	0.461425797	0.568062582	0.366918763	0.007594652	0.345382247	0.271179559	0.167586997	0.308049585	-0.302975296	0.162078716
cg.2__p-Value	0.666223659	0.620933367	0.493680565	0	0	1.19E-05	0.27891917	0	0	4.19E-05	1.19E-05	0.27891917	0	0	4.19E-05	0.683772234	0.683772234	0.881288368	0.705507561	0.098730483	0.515498262	0.542937697	0.976982075	0.976982075	0.976982075	0.506677228	0.758618887	0.531813167	1	0.835385944	0.56520312	0.771308634	1.33E-12	0.041957567	0.011901582	0.008201083	0.010019342	0	5.34E-06	9.55E-09	0.003930741	0.9440134	0.000856048	0.01060062	0.294949887	0.050063385	0.054164056	0.324237436	1
cg.2__number	90	90	17	2	1	90	17	2	1	90	90	17	2	1	90	4	4	85	85	85	85	90	90	90	90	85	90	90	90	90	90	90	90	67	44	42	73	90	89	87	60	88	90	88	41	41	41	39	90
mm.2__CORR	0.068806329	0.111778335	0.046082015			0.155603081	-0.131102961			0.113410305	0.155603081	-0.131102961			0.113410305	0.25819889	0.25819889	0.068033903	-0.116903584	-0.217046114	-0.109774185	-0.024044052	-0.005794048	-0.005794048	-0.005794048	0.158551118	0.011688576	-0.03082873		-0.04478642	-0.019860886	-0.002298945	0.363047684	0.101879682	0.266936006	0.405573839	0.207816813	0.461425797	1	0.225620069	0.020769483	0.159115338	0.277889343	0.232630526	0.241664986	0.257424413	-0.03861547	0.20693379
mm.2__p-Value	0.519319972	0.294228483	0.860591758	0	0	0.143062305	0.615982927	0	0	0.287191297	0.143062305	0.615982927	0	0	0.287191297	0.74180111	0.74180111	0.536132542	0.286650636	0.046011075	0.317257596	0.822021366	0.956776416	0.956776416	0.956776416	0.147250867	0.912931828	0.773004338	1	0.675104662	0.852600478	0.982842921	0.000436743	0.408407226	0.076296332	0.006971564	0.077688579	5.34E-06	0	0.036733754	0.874841044	0.13867496	0.008004322	0.029177352	0.123108174	0.099800154	0.808164266	0.206233762	1
mm.2__number	90	90	17	2	1	90	17	2	1	90	90	17	2	1	90	4	4	85	85	85	85	90	90	90	90	85	90	90	90	90	90	90	90	68	45	43	73	89	90	86	60	88	90	88	42	42	42	39	90
ah.2__CORR	0.019090621	0.114618581	0.227077767			0.471331218	0.368638886			0.477059407	0.471331218	0.368638886			0.477059407	-0.25819889	-0.25819889	0.011938548	0.069714051	0.042956289	0.031081255	0.219878461	0.039260355	0.039260355	0.039260355	-0.201750359	0.036285448	-0.16099839		-0.188492653	-0.080550964	-0.226787778	0.318162918	-0.148283193	-0.060532073	0.143962266	0.078919145	0.568062582	0.225620069	1	0.712698689	-0.134794055	0.289933098	0.327782993	0.110980137	0.336232978	-0.17704123	0.10943983
ah.2__p-Value	0.860682102	0.290458429	0.380768121	0	0	4.07E-06	0.145384614	0	0	2.99E-06	4.07E-06	0.145384614	0	0	2.99E-06	0.74180111	0.74180111	0.915223538	0.533709131	0.701578132	0.781627414	0.040722731	0.718070366	0.718070366	0.718070366	0.069122272	0.738634011	0.136300573	1	0.080390902	0.458288056	0.034656727	0.002671968	0.234745342	0.696297421	0.363045836	0.516073341	9.55E-09	0.036733754	0	5.02E-10	0.215941194	0.006450155	0.002196118	0.489702552	0.031604574	0.268149199	0.507195035	1
ah.2__number	87	87	17	2	1	87	17	2	1	87	87	17	2	1	87	4	4	82	82	82	82	87	87	87	87	82	87	87	87	87	87	87	87	66	44	42	70	87	86	87	57	86	87	85	41	41	41	39	87
aah.2__CORR	-0.011643642	0.115156279	-0.079772404			0.610311473	0.632455532			0.591479782	0.610311473	0.632455532			0.591479782	-0.25819889	-0.25819889	-0.044232601	0.164220319	0.129762319	0.130154474	0.141632804	-0.003007175	-0.003007175	-0.003007175	-0.182472271	-0.041594798	-0.054788214		-0.12447884	-0.204533169	-0.198150061	0.177242427	-0.092519261	-0.054554723	0.128451337	0.004464026	0.366918763	0.020769483	0.712698689	1	-0.080727308	0.403432867	0.190308879	0.25768984	0.256824485	0.071231611	0.203553449
aah.2__p-Value	0.929640659	0.380947177	0.86500465	0	0	2.25E-07	0.127464008	0	0	6.48E-07	2.25E-07	0.127464008	0	0	6.48E-07	0.74180111	0.74180111	0.74616569	0.226499142	0.340494355	0.339024588	0.280383807	0.981807002	0.981807002	0.981807002	0.178292347	0.752343423	0.677576271	1	0.343323817	0.116973995	0.129097876	0.175485276	0.489721997	0.728248286	0.417535743	0.973231738	0.003930741	0.874841044	5.02E-10	0	0.543317308	0.001392178	0.145264251	0.10382297	0.105030066	0.658082152	0.213906952	1
aah.2__number	60	60	7	0	0	60	7	0	0	60	60	7	0	0	60	4	4	56	56	56	56	60	60	60	60	56	60	60	60	60	60	60	60	58	43	42	59	60	60	57	60	59	60	60	41	41	41	39	60
cv.2__CORR	0.040284115	0.026230702	0.150850713			-0.010750293	-0.0144143			0.024656164	-0.010750293	-0.0144143			0.024656164	0.774596669	-0.774596669	-0.078511375	-0.281915683	-0.039564214	-0.125464382	0.017726944	0.129912269	0.129912269	0.129912269	0.102772763	0.038113331	0.010014592		0.196636017	0.015819824	0.152667129	-0.045741867	0.202149156	0.224316911	0.074035155	-0.008741803	0.007594652	0.159115338	-0.134794055	-0.080727308	1	0.236196262	0.12430516	0.215297889	0.082821558	0.032739232	0.187804862
cv.2__p-Value	0.70779483	0.807227961	0.550177422	0	0	0.920354461	0.954730923	0	0	0.818595037	0.920354461	0.954730923	0	0	0.818595037	0.225403331	0.225403331	0.477776326	0.009376621	0.720853279	0.255467096	0.86903493	0.224971507	0.224971507	0.224971507	0.352225822	0.722884494	0.925788999	1	0.064759898	0.883018901	0.153209571	0.670362531	0.10089955	0.138507746	0.637052634	0.942320477	0.9440134	0.13867496	0.215941194	0.543317308	0	0.025853703	0.251329098	0.170904832	0.602057405	0.836926511	0.252248474	1
cv.2__number	89	89	18	2	1	89	18	2	1	89	89	18	2	1	89	4	4	84	84	84	84	89	89	89	89	84	89	89	89	89	89	89	89	67	45	43	71	88	88	86	59	89	89	87	42	42	42	39	89
ci.2__CORR	-0.04343681	0.026243267	0.051966629	1		0.406840315	0.077032153	-1		0.425431031	0.406840315	0.077032153	-1		0.425431031	-0.25819889	-0.25819889	0.04341689	0.07883728	0.073681266	0.107414199	0.031451372	0.007367033	0.007367033	0.007367033	0.059210102	0.07437638	0.00588792		0.228021104	0.119993633	-0.057289961	0.053231481	0.105441723	0.419241895	0.359246205	-0.101789736	0.345382247	0.277889343	0.289933098	0.403432867	0.236196262	1	0.420740004	0.313909251	0.280787308	-0.081977575	0.01787607
ci.2__p-Value	0.682667548	0.804965031	0.837740087	0	0	6.28E-05	0.761273798	0	0	2.62E-05	6.28E-05	0.761273798	0	0	2.62E-05	0.74180111	0.74180111	0.691421135	0.470581838	0.500177431	0.324921952	0.767266237	0.944745698	0.944745698	0.944745698	0.58814061	0.483509802	0.95582681	1	0.029717372	0.257238762	0.589611001	0.616278372	0.392128608	0.004149305	0.017986131	0.391494661	0.000856048	0.008004322	0.006450155	0.001392178	0.025853703	0	4.04E-05	0.042922602	0.07166766	0.605775942	0.913985853	1
ci.2__number	91	91	18	2	1	91	18	2	1	91	91	18	2	1	91	4	4	86	86	86	86	91	91	91	91	86	91	91	91	91	91	91	91	68	45	43	73	90	90	87	60	89	91	89	42	42	42	39	91
ct.2__CORR	-0.178342372	-0.091228876	-0.351354091			0.400490095	0.077337068			0.385482716	0.400490095	0.077337068			0.385482716	-0.25819889	-0.25819889	-0.219559059	-0.001088279	-0.034339567	-0.111433459	0.078176839	0.137224703	0.137224703	0.137224703	0.079070911	0.013623969	0.00640789		0.078351197	0.008495452	0.047336262	0.153515745	0.040672951	0.308930968	0.426040967	-0.035656138	0.271179559	0.232630526	0.327782993	0.190308879	0.12430516	0.420740004	1	0.052299017	0.251395793	-0.098610337	0.200116772
ct.2__p-Value	0.09449906	0.395180652	0.152799322	0	0	0.000100702	0.760354973	0	0	0.00019111	0.000100702	0.760354973	0	0	0.00019111	0.74180111	0.74180111	0.044781872	0.992161079	0.756482651	0.312903374	0.466486026	0.199719766	0.199719766	0.199719766	0.474634589	0.89916425	0.952475868	1	0.465489495	0.937021201	0.65957246	0.150911172	0.741916973	0.041307126	0.004391879	0.767837315	0.01060062	0.029177352	0.002196118	0.145264251	0.251329098	4.04E-05	0	0.742206357	0.108279558	0.534402877	0.22190815	1
ct.2__number	89	89	18	2	1	89	18	2	1	89	89	18	2	1	89	4	4	84	84	84	84	89	89	89	89	84	89	89	89	89	89	89	89	68	44	43	71	88	88	85	60	87	89	89	42	42	42	39	89
Global glomerulosclerosis.1__CORR	0.035013329	0.061928846	-0.105409255			0.16954287	0.948683298			0.195062533	0.16954287	0.948683298			0.195062533			0.054318367	0.01927763	-0.036951805	-0.014043251	0.075753545	-0.000361937	-0.000361937	-0.000361937	-0.143590704	-0.139593784	-0.221506522		-0.028743304	-0.165551869	-0.066836259	0.080889852	0.018466031	-0.009202269	0.107769573	0.158706765	0.167586997	0.241664986	0.110980137	0.25768984	0.215297889	0.313909251	0.052299017	1	0.379241938	0.0236682	0.382507322
Global glomerulosclerosis.1__p-Value	0.825768503	0.696827094	0.894590745	0	0	0.283092221	0.051316702	0	0	0.215741191	0.283092221	0.051316702	0	0	0.215741191	0	0	0.746017722	0.908543307	0.825674829	0.933310376	0.633497881	0.99818495	0.99818495	0.99818495	0.389759612	0.377940406	0.158602701	1	0.856608156	0.294743805	0.674085569	0.610582915	0.907595662	0.953876949	0.496927672	0.328005781	0.294949887	0.123108174	0.489702552	0.10382297	0.170904832	0.042922602	0.742206357	0	0.013252789	0.881727887	0.016251157	1
Global glomerulosclerosis.1__number	42	42	4	0	0	42	4	0	0	42	42	4	0	0	42	2	2	38	38	38	38	42	42	42	42	38	42	42	42	42	42	42	42	42	42	42	40	41	42	41	41	42	42	42	42	42	42	39	42
Segmental glomerulosclerosis.1__CORR	-0.089922515	-0.078694985				0.275097387				0.224569295	0.275097387				0.224569295			0.123909384	-0.14348524	-0.184075159	-0.07597782	0.226854623	0.084203249	0.084203249	0.084203249	0.015854386	0.144337567	-0.008664587		-0.240186777	-0.119646027	-0.166227492	0.254637768	-0.043304977	-0.077849894	0.132891378	0.086286287	0.308049585	0.257424413	0.336232978	0.256824485	0.082821558	0.280787308	0.251395793	0.379241938	1	-0.042274971	0.161100062
Segmental glomerulosclerosis.1__p-Value	0.571171615	0.620331847	1	0	0	0.077861934	1	0	0	0.152777217	0.077861934	1	0	0	0.152777217	0	0	0.458586478	0.39011156	0.26859818	0.650282715	0.148533595	0.595991226	0.595991226	0.595991226	0.924732605	0.361782938	0.95656924	1	0.125488104	0.450421945	0.292749929	0.103654003	0.785386387	0.624102787	0.401483895	0.596523381	0.050063385	0.099800154	0.031604574	0.105030066	0.602057405	0.07166766	0.108279558	0.013252789	0	0.790374917	0.32720671	1
Segmental glomerulosclerosis.1__number	42	42	4	0	0	42	4	0	0	42	42	4	0	0	42	2	2	38	38	38	38	42	42	42	42	38	42	42	42	42	42	42	42	42	42	42	40	41	42	41	41	42	42	42	42	42	42	39	42
Glomerula gesamt.1__CORR	0.06724532	0.034707645	0.4			-0.110180711	0			-0.048336294	-0.110180711	0			-0.048336294	-1	1	0.1046125	0.145259546	0.142814167	0.15508135	0.184790855	0.099834047	0.099834047	0.099834047	0.003110962	0.412137499	-0.137706058		-0.212044854	-0.291662118	-0.138002049	-0.341823941	-0.350698742	-0.296575311	-0.272060006	-0.119266795	-0.302975296	-0.03861547	-0.17704123	0.071231611	0.032739232	-0.081977575	-0.098610337	0.0236682	-0.042274971	1	-0.055176755
Glomerula gesamt.1__p-Value	0.672202468	0.827266447	0.6	0	0	0.48729167	1	0	0	0.761143803	0.48729167	1	0	0	0.761143803	0	0	0.53193731	0.384215114	0.392355352	0.352530406	0.241372428	0.529317841	0.529317841	0.529317841	0.985210735	0.006686683	0.384487107	1	0.177618333	0.06091385	0.383456214	0.026716662	0.022783045	0.056497398	0.081336024	0.463550604	0.054164056	0.808164266	0.268149199	0.658082152	0.836926511	0.605775942	0.534402877	0.881727887	0.790374917	0	0.738664816	1
Glomerula gesamt.1__number	42	42	4	0	0	42	4	0	0	42	42	4	0	0	42	2	2	38	38	38	38	42	42	42	42	38	42	42	42	42	42	42	42	42	42	42	40	41	42	41	41	42	42	42	42	42	42	39	42
Maximum intimal elastosis in arcuate or interlobular artery (0=one layer of elastica, 1=two layers, 2=three layers, 3=four or more layers).2__CORR	0.252290979	0.258703321	1			0.168788074	0.5			0.135966676	0.168788074	0.5			0.135966676	1	-1	-0.01358465	-0.111649911	-0.096020165	-0.059469266	-0.190600571	-0.12437959	-0.12437959	-0.12437959	-0.065501767	0.017670591	-0.14932786		-0.117097775	-0.321620513	0.094628023	0.081197125	-0.193306629	-0.102601442	0.059030215	-0.019482068	0.162078716	0.20693379	0.10943983	0.203553449	0.187804862	0.01787607	0.200116772	0.382507322	0.161100062	-0.055176755	1
Maximum intimal elastosis in arcuate or interlobular artery (0=one layer of elastica, 1=two layers, 2=three layers, 3=four or more layers).2__p-Value	0.121266174	0.11177988	0	0	0	0.304336029	0.666666667	0	0	0.409185238	0.304336029	0.666666667	0	0	0.409185238	0	0	0.937323061	0.516797834	0.57747377	0.73044916	0.245127439	0.450600004	0.450600004	0.450600004	0.704280504	0.914970936	0.364241351	1	0.477746877	0.045871759	0.566635729	0.623150177	0.238364755	0.534242683	0.721120914	0.907577559	0.324237436	0.206233762	0.507195035	0.213906952	0.252248474	0.913985853	0.22190815	0.016251157	0.32720671	0.738664816	0	1
Maximum intimal elastosis in arcuate or interlobular artery (0=one layer of elastica, 1=two layers, 2=three layers, 3=four or more layers).2__number	39	39	3	0	0	39	3	0	0	39	39	3	0	0	39	2	2	36	36	36	36	39	39	39	39	36	39	39	39	39	39	39	39	39	39	39	38	39	39	39	39	39	39	39	39	39	39	39	39
Ratio damage / days patient aggregation__CORR
Ratio damage / days patient aggregation__p-Value	1	1	1	0	0	1	1	0	0	1	1	1	0	0	1	1	1	1	1	1	1	1	1	1	1	1	1	1	1	1	1	1	1	1	1	1	1	1	1	1	1	1	1	1	1	1	1	1	1
Ratio damage / days patient aggregation__number	91	91	18	2	1	91	18	2	1	91	91	18	2	1	91	4	4	86	86	86	86	91	91	91	91	86	91	91	91	91	91	91	91	68	45	43	73	90	90	87	60	89	91	89	42	42	42	39	91
i.3__CORR	-0.239892652	-0.299968551	-0.768031814	-1		-0.291913872	-0.410345876	1		-0.239371145	-0.291913872	-0.410345876	1		-0.239371145	0.316227766	-0.316227766	0.045725619	0.151108627	0.078832476	0.112171177	-0.174248119	-0.097057251	-0.097057251	-0.097057251	0.083418143	-0.077617999	0.097135897		0.91907469	0.424072077	0.201517547	0.04491866	0.604907276	0.782274858	0.287034879	0.220944666	-0.069719363	-0.077142951	-0.217855465	-0.144448702	0.176904705	0.124099558	0.022077098	-0.016380179	-0.239535069	-0.165282881	-0.083831928
i.3__p-Value	0.022001123	0.003867153	0.000197486	0	0	0.004991015	0.090759485	0	0	0.022299972	0.004991015	0.090759485	0	0	0.022299972	0.683772234	0.683772234	0.675906388	0.164891385	0.470608961	0.303827354	0.098553669	0.360070213	0.360070213	0.360070213	0.445105438	0.464597637	0.359679244	1	9.31E-38	2.80E-05	0.055431227	0.672450867	4.67E-08	2.21E-10	0.062008459	0.060318692	0.513778448	0.469870232	0.042657645	0.270833597	0.097230518	0.241194617	0.83729427	0.917995612	0.126548247	0.295540065	0.611880078	1
i.3__number	91	91	18	2	1	91	18	2	1	91	91	18	2	1	91	4	4	86	86	86	86	91	91	91	91	86	91	91	91	91	91	91	91	68	45	43	73	90	90	87	60	89	91	89	42	42	42	39	91
t.3__CORR	-0.15945542	-0.20858261	0.275159821	1		-0.177962758	-0.264889787	-1		-0.058313445	-0.177962758	-0.264889787	-1		-0.058313445	0.6	0	0.171251021	-0.033491704	-0.046649626	0.036791811	-0.175764856	-0.144988409	-0.144988409	-0.144988409	0.123408061	-0.025197705	0.060755025		0.376058186	0.860021257	0.165053152	0.103880035	0.342770653	0.428537894	0.284198722	0.069798116	0.03633568	0.006661025	-0.102999077	-0.235035838	0.041404448	0.090731395	-0.102497737	-0.168928069	-0.080903561	-0.215269373	-0.333549688
t.3__p-Value	0.131105206	0.047241738	0.269116255	0	0	0.091470972	0.288110892	0	0	0.58296942	0.091470972	0.288110892	0	0	0.58296942	0.4	1	0.114899513	0.759505427	0.669734252	0.736633776	0.095611408	0.170300423	0.170300423	0.170300423	0.257623464	0.81259041	0.567265724	1	0.00023917	9.62E-28	0.117938576	0.32713162	0.004217897	0.003314348	0.064748534	0.557352319	0.73385328	0.950316452	0.342445704	0.07065358	0.700050577	0.392372073	0.339166937	0.284867263	0.61052223	0.170962877	0.037978408	1
t.3__number	91	91	18	2	1	91	18	2	1	91	91	18	2	1	91	4	4	86	86	86	86	91	91	91	91	86	91	91	91	91	91	91	91	68	45	43	73	90	90	87	60	89	91	89	42	42	42	39	91
v.3__CORR	-0.008660788	-0.038147008	-0.158195617	1		-0.139958054	-0.014366571	-1		-0.076708596	-0.139958054	-0.014366571	-1		-0.076708596	0.316227766	-0.316227766	0.093159558	-0.039161146	-0.086170575	-0.007824821	-0.013434359	0.166489964	0.166489964	0.166489964	-0.020489357	0.121596012	0.118908526		0.186802014	0.161872563	0.917723529	0.038702176	0.263216317	0.138334916	0.303430297	0.104673868	-0.060594853	-0.049279038	-0.134905091	-0.097862864	0.113192346	-0.058539003	0.069865805	-0.068242557	-0.16602736	-0.144052553	0.099548889
v.3__p-Value	0.935061776	0.719595477	0.530691303	0	0	0.185775098	0.954880676	0	0	0.469862042	0.185775098	0.954880676	0	0	0.469862042	0.683772234	0.683772234	0.393580699	0.720351776	0.430177169	0.942996923	0.899423458	0.114729335	0.114729335	0.114729335	0.851464872	0.250892867	0.26159777	1	0.07623108	0.125288565	1.89E-37	0.715687739	0.030105791	0.364812516	0.04792831	0.378143385	0.570483604	0.644621083	0.212832292	0.456946298	0.290896279	0.581510364	0.515310676	0.667620015	0.293339641	0.362741776	0.546537504	1
v.3__number	91	91	18	2	1	91	18	2	1	91	91	18	2	1	91	4	4	86	86	86	86	91	91	91	91	86	91	91	91	91	91	91	91	68	45	43	73	90	90	87	60	89	91	89	42	42	42	39	91
g.3__CORR	-0.023838389	-0.014836155	-0.06053239	1		0.110883009	-0.402502696	-1		0.102737874	0.110883009	-0.402502696	-1		0.102737874	0.316227766	-0.316227766	0.119981804	0.027191803	-0.086901417	0.020713705	-0.017999835	-0.057758066	-0.057758066	-0.057758066	0.074786153	0.078731242	0.0106818		0.10661857	0.189314085	0.06690884	0.958517044	0.425281937	0.418933594	0.457574048	0.159599772	0.596496703	0.303479835	0.294092009	0.142596921	-0.053880445	0.053116948	0.151599338	0.035930807	0.211178853	-0.360957645	0.043794683
g.3__p-Value	0.822530106	0.888992558	0.811417258	0	0	0.295392579	0.097723886	0	0	0.332507278	0.295392579	0.097723886	0	0	0.332507278	0.683772234	0.683772234	0.271173383	0.803730251	0.42626184	0.849857373	0.865523302	0.586569125	0.586569125	0.586569125	0.493754851	0.458197383	0.919953652	1	0.314469903	0.072293369	0.528594464	2.69E-50	0.000300114	0.004179895	0.002034998	0.177417733	5.51E-10	0.003640675	0.005694771	0.277089212	0.616029185	0.617038444	0.15613863	0.821276278	0.179436958	0.018850919	0.791220328	1
g.3__number	91	91	18	2	1	91	18	2	1	91	91	18	2	1	91	4	4	86	86	86	86	91	91	91	91	86	91	91	91	91	91	91	91	68	45	43	73	90	90	87	60	89	91	89	42	42	42	39	91
ptc.3__CORR	-0.300671991	-0.316169663	-0.463761628			-0.062453059	-0.210840654			-0.111790848	-0.062453059	-0.210840654			-0.111790848	0.316227766	-0.316227766	0.046723771	0.231221589	-0.074364509	0.06345137	-0.155422532	0.004369695	0.004369695	0.004369695	0.215429327	-0.14672119	0.20984225		0.665716867	0.472505501	0.346591603	0.421818225	0.99536742	0.702431187	0.294500306	0.275252207	0.215540721	0.09164753	-0.16712905	-0.104201074	0.191135525	0.061989656	0.041696974	0.00378219	-0.070392951	-0.34077848	-0.193323283
ptc.3__p-Value	0.012062115	0.008130874	0.081640731	0	0	0.610195251	0.450680113	0	0	0.360448433	0.610195251	0.450680113	0	0	0.360448433	0.683772234	0.683772234	0.711686614	0.063854105	0.556043215	0.615567754	0.202232778	0.97157383	0.97157383	0.97157383	0.084807829	0.228970265	0.083530005	1	4.34E-10	4.14E-05	0.003529392	0.000306321	7.33E-69	1.07E-07	0.055235837	0.033291684	0.077520938	0.457300157	0.176440852	0.436321943	0.118439925	0.612853311	0.73371988	0.981034687	0.657779285	0.027215107	0.238323531	1
ptc.3__number	69	69	15	2	1	69	15	2	1	69	69	15	2	1	69	4	4	65	65	65	65	69	69	69	69	65	69	69	69	69	69	69	69	68	44	43	60	68	68	67	58	68	69	69	42	42	42	39	69
ti.3__CORR	-0.298772887	-0.307691882	-0.572727273			-0.117274652	0.23424374			-0.034744662	-0.117274652	0.23424374			-0.034744662	0.5	-0.5	-0.085104525	0.115851589	-0.012015286	0.022099247	-0.144554493	0.08078557	0.08078557	0.08078557	0.113806655	-0.110298685	0.093886075		0.750206904	0.494244719	0.163277983	0.233771305	0.617743183	0.942867968	0.394803158	0.166367994	0.196498508	0.123306373	-0.135854632	-0.106425005	0.199006436	0.3214544	0.278239676	-0.050085437	-0.11567834	-0.232731635	-0.077838717
ti.3__p-Value	0.041351893	0.035381189	0.178985477	0	0	0.432418703	0.613155037	0	0	0.816652001	0.432418703	0.613155037	0	0	0.816652001	0.666666667	0.666666667	0.587398961	0.459421168	0.93904479	0.888137506	0.332328577	0.589329417	0.589329417	0.589329417	0.467437074	0.460475414	0.530195628	1	1.28E-09	0.000414055	0.272809878	0.113763517	4.79E-06	3.81E-22	0.008793119	0.286309053	0.190587417	0.408951187	0.367994246	0.49698323	0.179907563	0.027574975	0.061159583	0.75276712	0.465688867	0.138019126	0.637638747	1
ti.3__number	47	47	7	1	1	47	7	1	1	47	47	7	1	1	47	3	3	43	43	43	43	47	47	47	47	43	47	47	47	47	47	47	47	46	45	43	43	46	47	46	43	47	47	46	42	42	42	39	47
i-IFTA.3__CORR	-0.101218624	-0.146221978	-0.572727273			-0.267538574	0.23424374			-0.251914846	-0.267538574	0.23424374			-0.251914846	0.5	-0.5	-0.311903068	-0.055702118	-0.109868616	-0.192775805	0.102272095	0.248870496	0.248870496	0.248870496	-0.189606949	0.035456457	0.238993645		0.225746948	0.258260474	0.364815674	0.225577918	0.227441807	0.311121064	0.893092134	0.090421878	0.166784589	0.232830614	0.075923168	0.029188189	0.097130594	0.202990746	0.371467957	0.03754673	0.034853272	-0.189524046	-0.021519549
i-IFTA.3__p-Value	0.50328658	0.332217126	0.178985477	0	0	0.072252649	0.613155037	0	0	0.091237047	0.072252649	0.613155037	0	0	0.091237047	0.666666667	0.666666667	0.044342903	0.726061793	0.488533451	0.221277099	0.498830882	0.095350355	0.095350355	0.095350355	0.229109232	0.815037143	0.109686926	1	0.131425962	0.083106949	0.012674689	0.131722779	0.128477405	0.039815336	8.25E-16	0.569027224	0.273502171	0.119431969	0.620111335	0.852602204	0.520767282	0.176056897	0.011029787	0.813378043	0.826552758	0.22931665	0.896541082	1
i-IFTA.3__number	46	46	7	1	1	46	7	1	1	46	46	7	1	1	46	3	3	42	42	42	42	46	46	46	46	42	46	46	46	46	46	46	46	46	44	43	42	45	46	45	43	46	46	46	42	42	42	39	46
C4d.3__CORR	0.010507939	-0.018638767	0.187809756			-0.242869605	-0.491273808			-0.190627613	-0.242869605	-0.491273808			-0.190627613	-0.774596669	0.774596669	0.034327457	-0.110475739	-0.077792554	-0.095236563	0.025056976	0.026301796	0.026301796	0.026301796	-0.053252762	-0.295193262	-0.159024847		0.156178189	0.090378054	0.140311461	0.09185932	0.285546138	0.187987465	0.07858403	0.972811638	0.197631819	0.138037941	0.003348095	-0.060864547	0.026896101	-0.111753851	-0.147046173	0.168335516	0.06027781	-0.134878177	-0.022278501
C4d.3__p-Value	0.92870409	0.873890212	0.558870109	0	0	0.035770065	0.104808334	0	0	0.101376681	0.035770065	0.104808334	0	0	0.101376681	0.225403331	0.225403331	0.777854606	0.362582782	0.52210033	0.432896867	0.831023918	0.822762613	0.822762613	0.822762613	0.66150725	0.010138185	0.172960083	1	0.180879243	0.440629394	0.229877731	0.43314414	0.02569991	0.227358992	0.625281681	7.63E-47	0.0892057	0.240853589	0.977732029	0.647001633	0.821298708	0.33980239	0.21444337	0.299121117	0.711771607	0.406654104	0.894381145	1
C4d.3__number	75	75	12	0	0	75	12	0	0	75	75	12	0	0	75	4	4	70	70	70	70	75	75	75	75	70	75	75	75	75	75	75	75	61	43	41	73	75	74	72	59	73	75	73	40	40	40	38	75
cg.3__CORR	-0.010625272	0.054911093	0.351691476	1		0.327967525	-0.006082428	-1		0.383657884	0.327967525	-0.006082428	-1		0.383657884	0.2	-0.4	0.056659637	0.024599502	-0.185330132	-0.037606308	0.071009282	-0.008857143	-0.008857143	-0.008857143	0.070429521	0.045764039	0.075707487		0.046563676	0.094566073	0.006888864	0.659083155	0.303974728	0.39484517	0.440075753	0.303260431	0.946642179	0.418726591	0.529826289	0.292319421	0.028365371	0.339684711	0.250297331	0.135658315	0.261297714	-0.307580717	0.170310092
cg.3__p-Value	0.920825493	0.607224982	0.166262796	0	0	0.001601418	0.981516043	0	0	0.000189418	0.001601418	0.981516043	0	0	0.000189418	0.8	0.6	0.606514159	0.823168191	0.089487953	0.732576391	0.506001343	0.933968196	0.933968196	0.933968196	0.521841085	0.668424354	0.478198284	1	0.66297933	0.375304508	0.94861931	1.64E-12	0.012391332	0.007991231	0.003541129	0.009105549	4.75E-45	4.43E-05	1.31E-07	0.023425845	0.793060165	0.001054915	0.018673032	0.397723694	0.098904137	0.050431477	0.299932063	1
cg.3__number	90	90	17	2	1	90	17	2	1	90	90	17	2	1	90	4	4	85	85	85	85	90	90	90	90	85	90	90	90	90	90	90	90	67	44	42	73	90	89	87	60	88	90	88	41	41	41	39	90
mm.3__CORR	0.172507698	0.169588043	0.347607563	1		-0.071490166	-0.188069416	-1		-0.033165495	-0.071490166	-0.188069416	-1		-0.033165495	0.6	0	0.11783652	-0.130007032	-0.164261147	-0.069542645	0.002381062	0.023517947	0.023517947	0.023517947	0.059053775	0.027950153	-0.018729354		-0.036457771	-0.057527214	0.047524944	0.24116495	0.1231592	0.166460949	0.403285513	0.137137361	0.308476322	0.904096941	0.127763995	-0.091485754	0.216427568	0.252878783	0.153695965	0.233721933	0.191067063	0.073322599	0.216415669
mm.3__p-Value	0.102016899	0.108039675	0.15752907	0	0	0.500688008	0.454860907	0	0	0.754971402	0.500688008	0.454860907	0	0	0.754971402	0.4	1	0.279897252	0.232844065	0.130714476	0.524616156	0.982128943	0.82487741	0.82487741	0.82487741	0.589127914	0.79255596	0.860127219	1	0.731529757	0.588068372	0.654626118	0.021286371	0.317028233	0.274447404	0.007328568	0.247290891	0.003095882	3.01E-34	0.238275935	0.486930906	0.041637787	0.015588555	0.150426404	0.136303153	0.225477168	0.644464052	0.185739364	1
mm.3__number	91	91	18	2	1	91	18	2	1	91	91	18	2	1	91	4	4	86	86	86	86	91	91	91	91	86	91	91	91	91	91	91	91	68	45	43	73	90	90	87	60	89	91	89	42	42	42	39	91
ah.3__CORR	0.046125905	0.076976063	0.173720087	-1		0.246731906	0.272449109	1		0.298825951	0.246731906	0.272449109	1		0.298825951	-0.25819889	-0.25819889	0.040715334	0.085827158	0.081880341	0.056354595	0.166382431	-0.007188724	-0.007188724	-0.007188724	-0.230445294	0.060201337	-0.115873387		-0.128285027	-0.039147031	-0.188019956	0.243167387	-0.127977289	-0.14159579	0.179676088	0.007023273	0.423737259	0.17871329	0.909035794	0.405087269	-0.138885417	0.205653444	0.278891337	-0.077113706	0.189166968	-0.192343206	-0.020145544
ah.3__p-Value	0.671393017	0.478540056	0.504895178	0	0	0.021232959	0.29007693	0	0	0.004931205	0.021232959	0.29007693	0	0	0.004931205	0.74180111	0.74180111	0.716467784	0.443270171	0.464593202	0.615049895	0.123506063	0.947311768	0.947311768	0.947311768	0.037264232	0.579646057	0.285174374	1	0.236351144	0.718850142	0.081166455	0.02323862	0.305813681	0.359230643	0.25487465	0.953984743	4.32E-05	0.09969168	4.60E-34	0.001773447	0.202198036	0.056011898	0.009746912	0.631786874	0.236202372	0.228281029	0.903114551	1
ah.3__number	87	87	17	2	1	87	17	2	1	87	87	17	2	1	87	4	4	82	82	82	82	87	87	87	87	82	87	87	87	87	87	87	87	66	44	42	70	87	86	87	57	86	87	85	41	41	41	39	87
aah.3__CORR	0.063662195	0.152440249	0.180054587			0.495116511	0.380290043			0.505899817	0.495116511	0.380290043			0.505899817	-0.25819889	-0.25819889	0.006353998	0.175503892	0.146798469	0.155133256	0.072362719	-0.110956339	-0.110956339	-0.110956339	-0.208902039	0.003479744	-0.07165509		-0.131311532	-0.179356988	-0.193831258	0.177228474	-0.082674717	-0.07948228	0.152364649	-0.000538062	0.367885005	0.0553094	0.649654106	0.972864791	0.002426578	0.398811008	0.091446578	0.235839551	0.235959876	0.099435959	0.19398845
aah.3__p-Value	0.620114804	0.232981655	0.618653236	0	0	3.70E-05	0.278343191	0	0	2.34E-05	3.70E-05	0.278343191	0	0	2.34E-05	0.74180111	0.74180111	0.961905776	0.183658725	0.267223956	0.240705827	0.57302678	0.386638028	0.386638028	0.386638028	0.112320496	0.978406616	0.576794039	1	0.304970754	0.159567062	0.127970011	0.164660732	0.530003451	0.612404136	0.335408975	0.996772964	0.003013987	0.669400632	1.95E-08	1.45E-38	0.985066013	0.00120568	0.475972321	0.137692402	0.137485855	0.536215073	0.236680936	1
aah.3__number	63	63	10	1	1	63	10	1	1	63	63	10	1	1	63	4	4	59	59	59	59	63	63	63	63	59	63	63	63	63	63	63	63	60	43	42	59	63	62	60	60	62	63	63	41	41	41	39	63
cv.3__CORR	0.091380217	0.063938074	0.333706137	1		-0.087986082	-0.069254694	-1		0.01098973	-0.087986082	-0.069254694	-1		0.01098973	0.774596669	-0.774596669	-0.009959359	-0.252472056	-0.015082108	-0.072072901	0.094504914	0.192327353	0.192327353	0.192327353	0.037301298	0.091371415	-0.031099631		0.171083023	-0.027171428	0.182435126	-0.078944491	0.182088224	0.205966931	0.093869577	-0.020710466	-0.032152605	0.105112537	-0.110742412	-0.021448845	0.942827299	0.223216915	0.107765634	0.236106575	0.090186606	0.095860566	0.191210062
cv.3__p-Value	0.394393801	0.551660921	0.175950092	0	0	0.412263601	0.784809872	0	0	0.918586546	0.412263601	0.784809872	0	0	0.918586546	0.225403331	0.225403331	0.928355928	0.020506822	0.891689811	0.514717715	0.378356883	0.070971382	0.070971382	0.070971382	0.736217355	0.394439537	0.772339765	1	0.108930159	0.800455452	0.087053174	0.462107306	0.140275029	0.174656266	0.549352859	0.863885436	0.766174541	0.329735094	0.310067067	0.871900317	2.76E-43	0.035495234	0.320451997	0.132236144	0.570037084	0.545915155	0.243593125	1
cv.3__number	89	89	18	2	1	89	18	2	1	89	89	18	2	1	89	4	4	84	84	84	84	89	89	89	89	84	89	89	89	89	89	89	89	67	45	43	71	88	88	86	59	89	89	87	42	42	42	39	89
ci.3__CORR	0.002683216	0.018580888	0.134160142	1		0.251997912	0.126137994	-1		0.280890608	0.251997912	0.126137994	-1		0.280890608	-0.25819889	-0.25819889	0.125732958	0.058110918	0.177923967	0.184762611	0.040050009	-0.008689486	-0.008689486	-0.008689486	0.030005132	0.057335586	-0.064079727		0.2379563	0.161423365	-0.03451339	0.026011199	0.095137446	0.39952853	0.38100419	-0.148921472	0.208022982	0.224371461	0.198767703	0.283702118	0.24398798	0.91618368	0.329701954	0.233005753	0.248892872	-0.00455687	-0.040780103
ci.3__p-Value	0.979861577	0.861224875	0.595599107	0	0	0.015965589	0.617963653	0	0	0.006996478	0.015965589	0.617963653	0	0	0.006996478	0.74180111	0.74180111	0.248696261	0.595098522	0.101221559	0.088560316	0.706231141	0.934847071	0.934847071	0.934847071	0.78389546	0.589314203	0.54620801	1	0.023128277	0.12635429	0.745345908	0.806655983	0.440273541	0.006548832	0.01171324	0.208590791	0.049128689	0.033502696	0.064946208	0.028044057	0.021212593	4.17E-37	0.001604162	0.137542544	0.111956852	0.977151089	0.805304305	1
ci.3__number	91	91	18	2	1	91	18	2	1	91	91	18	2	1	91	4	4	86	86	86	86	91	91	91	91	86	91	91	91	91	91	91	91	68	45	43	73	90	90	87	60	89	91	89	42	42	42	39	91
ct.3__CORR	-0.057522666	-0.115094307	-0.083850977	-1		-0.171114154	-0.226474114	1		-0.098483347	-0.171114154	-0.226474114	1		-0.098483347	0.2	-0.4	-0.103372085	-0.014801881	0.077264834	-0.033320517	0.007571138	0.126530971	0.126530971	0.126530971	-0.022662621	-0.008355043	-0.021269369		0.123023698	0.083902997	0.169665362	0.049470376	0.079371625	0.144436041	0.423220108	0.030062659	0.007257419	0.142994814	0.072217953	-0.275972694	0.183639524	0.138956917	0.675305179	-0.262558982	-0.039385912	0.053661806	0.01753481
ct.3__p-Value	0.592345663	0.282812836	0.740800799	0	0	0.10886481	0.366159921	0	0	0.358519097	0.10886481	0.366159921	0	0	0.358519097	0.8	0.6	0.34940978	0.893690379	0.484815484	0.763494367	0.943861562	0.23737557	0.23737557	0.23737557	0.83786874	0.938060014	0.843169766	1	0.250735202	0.434373591	0.111938492	0.645238399	0.519966635	0.349573781	0.004688547	0.80345948	0.946495674	0.183824272	0.511298772	0.032814459	0.088640489	0.194048377	3.92E-13	0.092988188	0.804410781	0.735727638	0.915621955	1
ct.3__number	89	89	18	2	1	89	18	2	1	89	89	18	2	1	89	4	4	84	84	84	84	89	89	89	89	84	89	89	89	89	89	89	89	68	44	43	71	88	88	85	60	87	89	89	42	42	42	39	89
Global glomerulosclerosis.1__CORR	0.069731904	0.074638214	0.030358837			-0.072294963	0.51610023			0.034391537	-0.072294963	0.51610023			0.034391537			0.045124245	0.046811361	0.035496857	0.009527474	0.11507384	0.077509238	0.077509238	0.077509238	-0.243098576	-0.102357831	-0.291102656		0.03823812	-0.140089639	0.003140178	0.003545622	0.092150328	0.028014179	0.069375974	0.289963395	0.075889227	0.172029127	0.043253672	0.148385236	0.201114137	0.20917368	-0.035145082	0.939837934	0.276939112	0.091330501	0.312469015
Global glomerulosclerosis.1__p-Value	0.652868137	0.63015155	0.954475735	0	0	0.640960607	0.294583741	0	0	0.82460527	0.640960607	0.294583741	0	0	0.82460527	1	1	0.782177994	0.774242344	0.827856657	0.953471797	0.456988293	0.61701144	0.61701144	0.61701144	0.13065749	0.508510552	0.055223249	1	0.805348539	0.364416457	0.983859924	0.98177633	0.551892161	0.858469317	0.662426236	0.065917411	0.628617618	0.264160793	0.783005631	0.348331308	0.190514873	0.172981259	0.820824482	2.92E-20	0.075812701	0.565134886	0.052784194	1
Global glomerulosclerosis.1__number	44	44	6	1	1	44	6	1	1	44	44	6	1	1	44	3	3	40	40	40	40	44	44	44	44	40	44	44	44	44	44	44	44	44	43	42	41	43	44	43	42	44	44	44	42	42	42	39	44
Segmental glomerulosclerosis.1__CORR	-0.095042746	-0.088166586				0.258008475				0.181568246	0.258008475				0.181568246			0.094787908	-0.1534546	-0.160486328	-0.087014813	0.222976612	0.094849635	0.094849635	0.094849635	-0.00942223	0.155050834	-0.026943642		-0.226085778	-0.085338166	-0.156971652	0.235731263	-0.044759385	-0.079720386	0.12474692	0.069874319	0.284042281	0.229884992	0.310742203	0.219932107	0.104127717	0.255403618	0.249924947	0.37280656	0.996164159	-0.012633843	0.144097446
Segmental glomerulosclerosis.1__p-Value	0.539423764	0.569285013	1	0	0	0.090850474	1	0	0	0.238179061	0.090850474	1	0	0	0.238179061	1	1	0.560705462	0.344468967	0.322540741	0.593415221	0.145705766	0.540251957	0.540251957	0.540251957	0.953985217	0.314908132	0.862171854	1	0.140026201	0.581784802	0.308876425	0.123450933	0.772965949	0.61133601	0.431201997	0.664209435	0.06490243	0.133310985	0.042545484	0.161659463	0.50116806	0.094275459	0.101803824	0.015035478	6.04E-44	0.936707446	0.381470409	1
Segmental glomerulosclerosis.1__number	44	44	6	1	1	44	6	1	1	44	44	6	1	1	44	3	3	40	40	40	40	44	44	44	44	40	44	44	44	44	44	44	44	44	43	42	41	43	44	43	42	44	44	44	42	42	42	39	44
Number of glomeruli.1__CORR	0.079925267	-0.000176404	0.085714286			-0.880000005	-0.314285714			-0.874823797	-0.880000005	-0.314285714			-0.874823797	0.5	-0.5	-0.060545929	0.072005406	0.150107443	0.040012904	-0.105776002	0.153987103	0.153987103	0.153987103	-0.232828015	0.196346949	0.160756705		-0.040179593	-0.053673842	0.219948894	-0.416883436	-0.138957906	-0.144236935	-0.021655971	-0.032948881	-0.464449344	-0.125204872	-0.381649753	-0.276509974	-0.057895274	-0.479017214	-0.458014436	-0.149124102	-0.261040649	0.370344806	-0.20933628
Number of glomeruli.1__p-Value	0.606044386	0.999093247	0.87174344	0	0	3.64E-15	0.544093294	0	0	8.37E-15	3.64E-15	0.544093294	0	0	8.37E-15	0.666666667	0.666666667	0.71054496	0.65882551	0.355220042	0.806350154	0.494379059	0.31828031	0.31828031	0.31828031	0.148234735	0.201460862	0.297207656	1	0.795671441	0.729318658	0.151398154	0.00487619	0.368342628	0.356115567	0.891720795	0.837957567	0.001703943	0.418055182	0.011560166	0.076286365	0.708931516	0.001003541	0.00177017	0.345909274	0.094964034	0.015769157	0.200898128	1
Number of glomeruli.1__number	44	44	6	1	1	44	6	1	1	44	44	6	1	1	44	3	3	40	40	40	40	44	44	44	44	40	44	44	44	44	44	44	44	44	43	42	41	43	44	43	42	44	44	44	42	42	42	39	44
Maximum intimal elastosis in arcuate or interlobular artery (0=one layer of elastica, 1=two layers, 2=three layers, 3=four or more layers).3__CORR	0.331700593	0.287013421	0.6			-0.478712143	-0.5			-0.492577789	-0.478712143	-0.5			-0.492577789	0.5	-0.5	-0.126671744	-0.131809734	-0.041579825	-0.11294666	-0.152199213	0.07003471	0.07003471	0.07003471	-0.274259612	-0.092240786	0.119532385		-0.04934115	-0.210849333	0.342999449	-0.247217812	-0.241463489	-0.184410112	0.104660075	-0.01842324	-0.194355454	0.076059317	-0.054960047	-0.11244915	0.031641948	-0.414649245	-0.099304743	-0.061783884	-0.227979153	-0.065960387	0.598125843
Maximum intimal elastosis in arcuate or interlobular artery (0=one layer of elastica, 1=two layers, 2=three layers, 3=four or more layers).3__p-Value	0.034121815	0.068844102	0.28475698	0	0	0.00154472	0.391002219	0	0	0.001069306	0.00154472	0.391002219	0	0	0.001069306	0.666666667	0.666666667	0.448551002	0.430206732	0.804242639	0.499575945	0.342131528	0.663484239	0.663484239	0.663484239	0.095654321	0.566246018	0.456642932	1	0.759335372	0.185743684	0.02813285	0.119159362	0.128282006	0.254648502	0.526027413	0.911363298	0.223357762	0.636468797	0.732884514	0.489669215	0.844304394	0.00702879	0.536755758	0.708669162	0.162754226	0.689926092	5.79E-05	1
Maximum intimal elastosis in arcuate or interlobular artery (0=one layer of elastica, 1=two layers, 2=three layers, 3=four or more layers).3__number	41	41	5	1	1	41	5	1	1	41	41	5	1	1	41	3	3	38	38	38	38	41	41	41	41	38	41	41	41	41	41	41	41	41	40	39	39	41	41	41	40	41	41	41	39	39	39	39	41
Ratio damage / 10log days patient aggregation__CORR
Ratio damage / 10log days patient aggregation__p-Value	1	1	1	0	0	1	1	0	0	1	1	1	0	0	1	1	1	1	1	1	1	1	1	1	1	1	1	1	1	1	1	1	1	1	1	1	1	1	1	1	1	1	1	1	1	1	1	1	1
Ratio damage / 10log days patient aggregation__number	91	91	18	2	1	91	18	2	1	91	91	18	2	1	91	4	4	86	86	86	86	91	91	91	91	86	91	91	91	91	91	91	91	68	45	43	73	90	90	87	60	89	91	89	42	42	42	39	91
i.4__CORR	-0.305430047	-0.357460421	-0.781003498	-1		-0.234352733	-0.362832143	1		-0.188374765	-0.234352733	-0.362832143	1		-0.188374765	0.316227766	-0.316227766	0.047855732	0.139191188	0.039735854	0.086441132	-0.190734653	-0.097934837	-0.097934837	-0.097934837	0.147251156	-0.071408559	0.145052219		0.954923922	0.479261829	0.24054759	0.102563762	0.648957162	0.806085749	0.301502883	0.233706903	-0.023048962	-0.042829658	-0.203280912	-0.144448702	0.172261537	0.14864916	0.039652341	-0.026325288	-0.239535069	-0.19873925	-0.097149709
i.4__p-Value	0.003239652	0.000504241	0.000130285	0	0	0.025357429	0.138918356	0	0	0.073746153	0.025357429	0.138918356	0	0	0.073746153	0.683772234	0.683772234	0.661710668	0.201196673	0.716420782	0.428725333	0.07014012	0.35572241	0.35572241	0.35572241	0.176069402	0.501178302	0.170110422	1	1.00E-48	1.54E-06	0.02163067	0.333331643	2.16E-09	2.37E-11	0.049435379	0.046593247	0.82927326	0.688551086	0.058969293	0.270833597	0.106477457	0.159651055	0.712175133	0.868560499	0.126548247	0.20704278	0.556294055	1
i.4__number	91	91	18	2	1	91	18	2	1	91	91	18	2	1	91	4	4	86	86	86	86	91	91	91	91	86	91	91	91	91	91	91	91	68	45	43	73	90	90	87	60	89	91	89	42	42	42	39	91
t.4__CORR	-0.199268088	-0.242174191	0.298309022	1		-0.131732996	-0.180797791	-1		0.000254604	-0.131732996	-0.180797791	-1		0.000254604	0.6	0	0.169156919	-0.024437261	-0.066014962	0.030770328	-0.183793074	-0.145206628	-0.145206628	-0.145206628	0.193926952	-0.035276788	0.067016685		0.419599166	0.863775292	0.177991924	0.135352038	0.394752975	0.507437162	0.325568863	0.091432871	0.096265355	0.046914864	-0.073773558	-0.24554352	0.041996316	0.145552778	-0.076007496	-0.170232146	-0.099573613	-0.256582331	-0.319060437
t.4__p-Value	0.058270569	0.020733627	0.229218637	0	0	0.213237115	0.472793056	0	0	0.998088914	0.213237115	0.472793056	0	0	0.998088914	0.4	1	0.119474018	0.823271674	0.545911075	0.778523788	0.081171994	0.1696513	0.1696513	0.1696513	0.073596386	0.739911564	0.527928709	1	3.47E-05	3.13E-28	0.091416996	0.200818568	0.000864534	0.00037401	0.033137703	0.441695714	0.366745641	0.660593464	0.497082426	0.05862109	0.695971593	0.168625372	0.478981485	0.281110742	0.530398069	0.100952953	0.047727323	1
t.4__number	91	91	18	2	1	91	18	2	1	91	91	18	2	1	91	4	4	86	86	86	86	91	91	91	91	86	91	91	91	91	91	91	91	68	45	43	73	90	90	87	60	89	91	89	42	42	42	39	91
v.4__CORR	-0.006803937	-0.036114308	-0.158195617	1		-0.138874577	-0.014366571	-1		-0.07574703	-0.138874577	-0.014366571	-1		-0.07574703	0.316227766	-0.316227766	0.094917286	-0.037923548	-0.083969451	-0.005192471	-0.014929019	0.166219117	0.166219117	0.166219117	-0.020489357	0.118593641	0.117081102		0.185461525	0.160579781	0.91822278	0.038702176	0.263216317	0.138334916	0.303430297	0.104673868	-0.060594853	-0.049279038	-0.13603335	-0.097862864	0.114819062	-0.057252431	0.071295807	-0.068242557	-0.16602736	-0.144052553	0.099548889
v.4__p-Value	0.948963137	0.733964225	0.530691303	0	0	0.189237854	0.954880676	0	0	0.475463475	0.189237854	0.954880676	0	0	0.475463475	0.683772234	0.683772234	0.384676929	0.72884151	0.442092313	0.962155632	0.88830219	0.115329072	0.115329072	0.115329072	0.851464872	0.262872039	0.26905162	1	0.078401632	0.128374434	1.46E-37	0.715687739	0.030105791	0.364812516	0.04792831	0.378143385	0.570483604	0.644621083	0.20899567	0.456946298	0.283973293	0.589855187	0.506728295	0.667620015	0.293339641	0.362741776	0.546537504	1
v.4__number	91	91	18	2	1	91	18	2	1	91	91	18	2	1	91	4	4	86	86	86	86	91	91	91	91	86	91	91	91	91	91	91	91	68	45	43	73	90	90	87	60	89	91	89	42	42	42	39	91
g.4__CORR	-0.02522198	-0.012602482	-0.06053239	1		0.126040318	-0.402502696	-1		0.115878174	0.126040318	-0.402502696	-1		0.115878174	0.316227766	-0.316227766	0.115249461	0.015098699	-0.101569847	0.007905075	-0.017999835	-0.064581482	-0.064581482	-0.064581482	0.091177638	0.066078007	0.014694852		0.109649942	0.190010259	0.07102343	0.964585851	0.419745723	0.421107453	0.456931839	0.178102294	0.6212397	0.328484519	0.311577155	0.157769064	-0.049961867	0.067576003	0.159637005	0.05408532	0.226821731	-0.349734402	0.073088297
g.4__p-Value	0.812413172	0.905621737	0.811417258	0	0	0.233857281	0.097723886	0	0	0.27403571	0.233857281	0.097723886	0	0	0.27403571	0.683772234	0.683772234	0.290664142	0.890257403	0.352088302	0.942413269	0.865523302	0.543063429	0.543063429	0.543063429	0.403765717	0.533737452	0.890043184	1	0.300828765	0.071231576	0.5034955	2.69E-53	0.000366329	0.003968346	0.002068645	0.131676539	6.44E-11	0.001572729	0.003306956	0.228619125	0.64195526	0.524482654	0.13509104	0.733717898	0.148594053	0.023185538	0.658360315	1
g.4__number	91	91	18	2	1	91	18	2	1	91	91	18	2	1	91	4	4	86	86	86	86	91	91	91	91	86	91	91	91	91	91	91	91	68	45	43	73	90	90	87	60	89	91	89	42	42	42	39	91
ptc.4__CORR	-0.303744592	-0.317553338	-0.463761628			-0.056146904	-0.210840654			-0.105816869	-0.056146904	-0.210840654			-0.105816869	0.316227766	-0.316227766	0.048124727	0.225358973	-0.083574443	0.057585516	-0.151034776	0.002157191	0.002157191	0.002157191	0.222161494	-0.158007436	0.213072529		0.676785272	0.473193044	0.349928045	0.421273403	0.99796629	0.708999196	0.29182607	0.285821713	0.225666795	0.101349103	-0.160062994	-0.101344619	0.19451397	0.069976245	0.041696974	0.016263418	-0.062571512	-0.333976514	-0.177437691
ptc.4__p-Value	0.011172644	0.00784181	0.081640731	0	0	0.646785381	0.450680113	0	0	0.386843401	0.646785381	0.450680113	0	0	0.386843401	0.683772234	0.683772234	0.703436023	0.07108339	0.508045423	0.648649329	0.215423321	0.985964632	0.985964632	0.985964632	0.07529388	0.194736764	0.07877715	1	1.73E-10	4.02E-05	0.003204441	0.00031246	1.21E-80	7.20E-08	0.057590134	0.026842607	0.064264239	0.41086518	0.19570812	0.449068938	0.111950199	0.567763513	0.73371988	0.918578193	0.69383343	0.030649929	0.279853278	1
ptc.4__number	69	69	15	2	1	69	15	2	1	69	69	15	2	1	69	4	4	65	65	65	65	69	69	69	69	65	69	69	69	69	69	69	69	68	44	43	60	68	68	67	58	68	69	69	42	42	42	39	69
ti.4__CORR	-0.349243452	-0.353209193	-0.554545455			-0.063839542	0.198206242			0.060562322	-0.063839542	0.198206242			0.060562322	0.5	-0.5	-0.072816706	0.056310334	-0.113508045	-0.045911615	-0.121042617	0.073464779	0.073464779	0.073464779	0.143495348	-0.136035045	0.117873722		0.780803577	0.518316281	0.186888445	0.30228428	0.656126642	0.981321124	0.417696804	0.220184423	0.310795301	0.200047532	-0.05814452	-0.106425005	0.204209219	0.35695382	0.278431963	-0.033718324	-0.11567834	-0.263656951	-0.086236776
ti.4__p-Value	0.016122761	0.014877721	0.196381445	0	0	0.669880523	0.670085034	0	0	0.685929103	0.669880523	0.670085034	0	0	0.685929103	0.666666667	0.666666667	0.642620762	0.719852762	0.468613804	0.770022608	0.417671586	0.623602494	0.623602494	0.623602494	0.358620093	0.361903191	0.430054777	1	9.60E-11	0.000190001	0.208442775	0.038909712	7.41E-07	2.04E-32	0.005320333	0.155963171	0.035528825	0.17759393	0.701106332	0.49698323	0.168559166	0.013778174	0.060973489	0.832118528	0.465688867	0.091579255	0.601669825	1
ti.4__number	47	47	7	1	1	47	7	1	1	47	47	7	1	1	47	3	3	43	43	43	43	47	47	47	47	43	47	47	47	47	47	47	47	46	45	43	43	46	47	46	43	47	47	46	42	42	42	39	47
i-IFTA.4__CORR	-0.13477774	-0.175574615	-0.554545455			-0.236243049	0.198206242			-0.212287792	-0.236243049	0.198206242			-0.212287792	0.5	-0.5	-0.306328554	-0.070133194	-0.144545056	-0.208384495	0.045787089	0.188831204	0.188831204	0.188831204	-0.160057814	0.017728229	0.260615041		0.251904454	0.261397093	0.380478601	0.26585338	0.235104754	0.339645754	0.930559955	0.105942051	0.233311026	0.259348591	0.117307677	0.050558113	0.093776698	0.243633476	0.371379385	0.042322	0.063897665	-0.222781264	-0.001338003
i-IFTA.4__p-Value	0.371838643	0.243159271	0.196381445	0	0	0.113958393	0.670085034	0	0	0.156663109	0.113958393	0.670085034	0	0	0.156663109	0.666666667	0.666666667	0.048490652	0.658965011	0.361085874	0.185395906	0.762533659	0.208821535	0.208821535	0.208821535	0.311281913	0.906908579	0.080238663	1	0.091250849	0.079303355	0.009095891	0.074136035	0.115762611	0.024094731	1.71E-19	0.504295798	0.122969226	0.081771618	0.442822928	0.747476604	0.535330745	0.102759897	0.011050423	0.790146966	0.687670497	0.156158765	0.993550004	1
i-IFTA.4__number	46	46	7	1	1	46	7	1	1	46	46	7	1	1	46	3	3	42	42	42	42	46	46	46	46	42	46	46	46	46	46	46	46	46	44	43	42	45	46	45	43	46	46	46	42	42	42	39	46
C4d.4__CORR	-0.023165022	-0.044575736	-0.003912703			-0.19684374	-0.569253777			-0.15216942	-0.19684374	-0.569253777			-0.15216942	-0.774596669	0.774596669	0.019721093	-0.106408677	-0.077892384	-0.103636675	0.053787996	0.060920004	0.060920004	0.060920004	-0.024851289	-0.30537234	-0.141738891		0.163616932	0.106938682	0.142956796	0.137803311	0.302725075	0.223733211	0.121084792	0.991587975	0.237666561	0.165733631	0.028803113	-0.028083802	0.034227526	-0.1066933	-0.109535637	0.1594903	0.06027781	-0.110726437	-0.022876582
C4d.4__p-Value	0.843614766	0.704136797	0.990371278	0	0	0.090514658	0.053379404	0	0	0.192473633	0.090514658	0.053379404	0	0	0.192473633	0.225403331	0.225403331	0.871271748	0.380627009	0.521564838	0.393228881	0.646718326	0.603618414	0.603618414	0.603618414	0.838190533	0.007718442	0.225124861	1	0.160725084	0.361146076	0.22112433	0.238397425	0.017721753	0.149234547	0.450774096	8.59E-65	0.040052954	0.158184791	0.810194653	0.832776548	0.773747194	0.362255352	0.356267982	0.325592478	0.711771607	0.496387152	0.891562303	1
C4d.4__number	75	75	12	0	0	75	12	0	0	75	75	12	0	0	75	4	4	70	70	70	70	75	75	75	75	70	75	75	75	75	75	75	75	61	43	41	73	75	74	72	59	73	75	73	40	40	40	38	75
cg.4__CORR	-0.007421274	0.073011039	0.369961163	1		0.364926233	0.03041214	-1		0.413013829	0.364926233	0.03041214	-1		0.413013829	0	-0.6	0.043420852	0.041061173	-0.173677368	-0.032023574	0.09345436	0.015553731	0.015553731	0.015553731	0.054582879	0.063080162	0.055254501		0.015489157	0.052154951	-0.03149788	0.647419605	0.245901372	0.381094343	0.420983273	0.297392303	0.957913619	0.437109232	0.5647355	0.348621383	0.001844084	0.364056248	0.276796194	0.156092204	0.278155631	-0.297597612	0.168632911
cg.4__p-Value	0.944654364	0.494054124	0.14383521	0	0	0.000405646	0.907757744	0	0	5.22E-05	0.000405646	0.907757744	0	0	5.22E-05	1	0.4	0.693153342	0.709060951	0.111919538	0.771092686	0.380968998	0.88431467	0.88431467	0.88431467	0.619789708	0.55475193	0.604975873	1	0.88479166	0.625407156	0.768214446	5.37E-12	0.044874978	0.010703228	0.005498707	0.010613919	1.77E-49	1.84E-05	1.22E-08	0.006336924	0.986395363	0.000419786	0.009036459	0.329778874	0.078251727	0.058799421	0.304787294	1
cg.4__number	90	90	17	2	1	90	17	2	1	90	90	17	2	1	90	4	4	85	85	85	85	90	90	90	90	85	90	90	90	90	90	90	90	67	44	42	73	90	89	87	60	88	90	88	41	41	41	39	90
mm.4__CORR	0.136718902	0.153668856	0.412252363	1		0.012571346	-0.147283277	-1		0.082743668	0.012571346	-0.147283277	-1		0.082743668	0.6	0	0.095252253	-0.143610947	-0.224415578	-0.106094089	-0.008381295	-0.012891251	-0.012891251	-0.012891251	0.104588561	0.060981831	-0.051836094		-0.037686112	-0.057625378	0.015244407	0.314601304	0.130001378	0.254587334	0.426104159	0.151607775	0.418691417	0.928318108	0.218451803	-0.042144224	0.21430879	0.309548294	0.201666297	0.26491093	0.215329547	-0.020484611	0.219343371
mm.4__p-Value	0.196265946	0.14586421	0.089122478	0	0	0.905853842	0.559755038	0	0	0.435537332	0.905853842	0.559755038	0	0	0.435537332	0.4	1	0.382993982	0.187117477	0.037777026	0.330937925	0.937153062	0.903469473	0.903469473	0.903469473	0.337884662	0.565817136	0.625565852	1	0.722845137	0.587430643	0.88595818	0.002388408	0.290677888	0.091468648	0.004385425	0.200405944	4.01E-05	1.40E-39	0.042079494	0.749178558	0.043726817	0.002828528	0.058073645	0.089990378	0.170840409	0.897545598	0.17971374	1
mm.4__number	91	91	18	2	1	91	18	2	1	91	91	18	2	1	91	4	4	86	86	86	86	91	91	91	91	86	91	91	91	91	91	91	91	68	45	43	73	90	90	87	60	89	91	89	42	42	42	39	91
ah.4__CORR	0.058494918	0.123469234	0.259862279	-1		0.360196726	0.347014128	1		0.399402049	0.360196726	0.347014128	1		0.399402049	-0.25819889	-0.25819889	0.033806709	0.099083204	0.083125842	0.068876208	0.194940253	0.01666675	0.01666675	0.01666675	-0.216433252	0.065127285	-0.122793256		-0.177142016	-0.09287831	-0.208463018	0.274170754	-0.159318481	-0.116174556	0.164094686	0.06089467	0.520571435	0.208231536	0.971948378	0.644773301	-0.11547226	0.265444038	0.302191923	0.047772345	0.280388859	-0.181212274	0.075612198
ah.4__p-Value	0.590456949	0.254555918	0.313804565	0	0	0.000610538	0.172362624	0	0	0.000126966	0.000610538	0.172362624	0	0	0.000126966	0.74180111	0.74180111	0.763018578	0.375809236	0.457804486	0.538649542	0.070391415	0.878225396	0.878225396	0.878225396	0.050817909	0.548961215	0.257185923	1	0.10071826	0.392200983	0.052667791	0.010177193	0.201334499	0.452665639	0.299073927	0.616530931	2.36E-07	0.054360971	3.31E-55	6.20E-08	0.289726265	0.012961121	0.004940989	0.766770535	0.075790159	0.256853516	0.64731836	1
ah.4__number	87	87	17	2	1	87	17	2	1	87	87	17	2	1	87	4	4	82	82	82	82	87	87	87	87	82	87	87	87	87	87	87	87	66	44	42	70	87	86	87	57	86	87	85	41	41	41	39	87
aah.4__CORR	0.0258522	0.134522373	0.180054587			0.543458015	0.380290043			0.556819951	0.543458015	0.380290043			0.556819951	-0.25819889	-0.25819889	-0.026589659	0.171509372	0.151736643	0.140187118	0.104248088	-0.055432104	-0.055432104	-0.055432104	-0.192581567	-0.003479744	-0.053880905		-0.118691699	-0.189638004	-0.193831258	0.157340223	-0.081461345	-0.057273996	0.130828022	0.011201469	0.379661959	0.026156352	0.672357229	0.997243908	0.005186216	0.410891933	0.09711141	0.245684189	0.235959876	0.090053757	0.198618246
aah.4__p-Value	0.840604733	0.293192578	0.618653236	0	0	4.17E-06	0.278343191	0	0	2.15E-06	4.17E-06	0.278343191	0	0	2.15E-06	0.74180111	0.74180111	0.841555335	0.193995456	0.251285975	0.289600374	0.416164814	0.66610473	0.66610473	0.66610473	0.143928979	0.978406616	0.674918474	1	0.354185358	0.13659063	0.127970011	0.218125124	0.536079157	0.715258142	0.408898654	0.932895991	0.002148319	0.840074331	4.03E-09	3.17E-67	0.968088743	0.000822535	0.448957061	0.121541482	0.137485855	0.575525277	0.225460516	1
aah.4__number	63	63	10	1	1	63	10	1	1	63	63	10	1	1	63	4	4	59	59	59	59	63	63	63	63	59	63	63	63	63	63	63	63	60	43	42	59	63	62	60	60	62	63	63	41	41	41	39	63
cv.4__CORR	0.073723006	0.047301888	0.35720657	1		-0.076205195	-0.088035628	-1		0.043599417	-0.076205195	-0.088035628	-1		0.043599417	0.774596669	-0.774596669	-0.011639251	-0.26144213	-0.032247222	-0.082157616	0.099479608	0.18546958	0.18546958	0.18546958	0.043932639	0.10339397	-0.022426357		0.167632131	-0.018912796	0.158045835	-0.064025847	0.185061439	0.228841047	0.087233415	-0.019786579	-0.015286474	0.119485288	-0.089662626	-0.021448845	0.939316589	0.242512531	0.126128256	0.206426682	0.075155505	0.054248366	0.178676476
cv.4__p-Value	0.492331902	0.659804363	0.145607586	0	0	0.477835348	0.728317315	0	0	0.684967088	0.477835348	0.728317315	0	0	0.684967088	0.225403331	0.225403331	0.916311834	0.016297081	0.770899958	0.457504897	0.353653926	0.081839134	0.081839134	0.081839134	0.69150925	0.33493812	0.834756466	1	0.116365	0.860359629	0.139076727	0.551113779	0.133803663	0.130518817	0.578050948	0.869903304	0.887587365	0.26750668	0.41165477	0.871900317	3.42E-42	0.022032193	0.244389182	0.189653932	0.636188625	0.732944647	0.276455127	1
cv.4__number	89	89	18	2	1	89	18	2	1	89	89	18	2	1	89	4	4	84	84	84	84	89	89	89	89	84	89	89	89	89	89	89	89	67	45	43	71	88	88	86	59	89	89	87	42	42	42	39	89
ci.4__CORR	-0.018049157	0.016579604	0.152048161	1		0.289698454	0.182900091	-1		0.350376162	0.289698454	0.182900091	-1		0.350376162	-0.25819889	-0.25819889	0.075021765	0.05834106	0.1193099	0.136090837	0.078241913	0.033964855	0.033964855	0.033964855	0.007334588	0.10511524	-0.041616724		0.206904496	0.10300544	-0.059397354	-0.002721608	0.07432613	0.40577804	0.389590714	-0.142040465	0.24853513	0.231405312	0.24242812	0.317660882	0.23199898	0.924812206	0.390704653	0.262250245	0.26854231	-0.015284501	-0.032572786
ci.4__p-Value	0.865158282	0.876045894	0.546979019	0	0	0.005347186	0.467572932	0	0	0.000662181	0.005347186	0.467572932	0	0	0.000662181	0.74180111	0.74180111	0.492390894	0.593638654	0.273885796	0.211515557	0.461004626	0.74925845	0.74925845	0.74925845	0.946562801	0.321380858	0.695294703	1	0.049090206	0.331242956	0.57597338	0.979573496	0.546921311	0.005683174	0.009812637	0.230630252	0.018174533	0.028199849	0.023674222	0.013388781	0.028693281	4.01E-39	0.000153451	0.093387362	0.085509404	0.923464129	0.843944285	1
ci.4__number	91	91	18	2	1	91	18	2	1	91	91	18	2	1	91	4	4	86	86	86	86	91	91	91	91	86	91	91	91	91	91	91	91	68	45	43	73	90	90	87	60	89	91	89	42	42	42	39	91
ct.4__CORR	-0.083584769	-0.112880216	0.066252623	1		-0.095876539	-0.056877061	-1		0.033668417	-0.095876539	-0.056877061	-1		0.033668417	0.2	-0.4	-0.161394817	-0.010574372	-0.0055953	-0.08894183	0.062249457	0.179418569	0.179418569	0.179418569	-0.045325008	0.072874224	0.01591061		0.10563499	0.004735534	0.121521226	-0.003757937	0.058575566	0.195839956	0.466582498	0.022003025	0.086258162	0.163053708	0.144496869	-0.18021973	0.185082468	0.25336581	0.740109751	-0.160891065	0.033759353	0.033599793	0.050877924
ct.4__p-Value	0.436124609	0.29223729	0.793943632	0	0	0.371443741	0.822628325	0	0	0.754109059	0.371443741	0.822628325	0	0	0.754109059	0.8	0.6	0.142463702	0.923944537	0.959712984	0.421080983	0.562237789	0.092494204	0.092494204	0.092494204	0.682248625	0.497341626	0.88235237	1	0.324510839	0.964869632	0.256613147	0.972118611	0.635158362	0.202650446	0.001611411	0.85547919	0.424235648	0.129042932	0.187033237	0.168227294	0.086120584	0.016589175	1.16E-16	0.308736535	0.831917181	0.832700276	0.758391115	1
ct.4__number	89	89	18	2	1	89	18	2	1	89	89	18	2	1	89	4	4	84	84	84	84	89	89	89	89	84	89	89	89	89	89	89	89	68	44	43	71	88	88	85	60	87	89	89	42	42	42	39	89
Global glomerulosclerosis.2__CORR	0.090893545	0.099465569	0.273229533			-0.008968631	0.273229533			0.151759481	-0.008968631	0.273229533			0.151759481			0.072841841	0.020320772	0.006499424	0.012877795	0.127469585	0.059262597	0.059262597	0.059262597	-0.219381642	-0.060579124	-0.266689094		-0.008839996	-0.166179566	-0.029046646	0.010193662	0.027044118	0.017435398	0.086200121	0.220548308	0.085328804	0.155023752	0.079184487	0.184913331	0.203774377	0.286885264	0.03129942	0.981969638	0.326725918	0.050197949	0.356174297
Global glomerulosclerosis.2__p-Value	0.55735197	0.520625187	0.60035459	0	0	0.95392417	0.60035459	0	0	0.325415739	0.95392417	0.60035459	0	0	0.325415739	1	1	0.655107628	0.900953274	0.968250285	0.937138535	0.40961723	0.702370169	0.702370169	0.702370169	0.173788722	0.696072702	0.080129233	1	0.954584333	0.280991464	0.851530261	0.947638833	0.861662866	0.911639445	0.587271866	0.165851829	0.586410978	0.314993706	0.613741133	0.241055166	0.184593479	0.0590124	0.840159683	1.47E-30	0.034697762	0.752229242	0.026048402	1
Global glomerulosclerosis.2__number	44	44	6	1	1	44	6	1	1	44	44	6	1	1	44	3	3	40	40	40	40	44	44	44	44	40	44	44	44	44	44	44	44	44	43	42	41	43	44	43	42	44	44	44	42	42	42	39	44
Segmental glomerulosclerosis.2__CORR	-0.095042746	-0.088166586				0.258008475				0.181568246	0.258008475				0.181568246			0.094787908	-0.1534546	-0.160486328	-0.087014813	0.222976612	0.094849635	0.094849635	0.094849635	-0.00942223	0.155050834	-0.026943642		-0.226085778	-0.085338166	-0.156971652	0.235731263	-0.044759385	-0.079720386	0.12474692	0.069874319	0.284042281	0.229884992	0.310742203	0.219932107	0.104127717	0.255403618	0.249924947	0.37280656	0.996164159	-0.012633843	0.144097446
Segmental glomerulosclerosis.2__p-Value	0.539423764	0.569285013	1	0	0	0.090850474	1	0	0	0.238179061	0.090850474	1	0	0	0.238179061	1	1	0.560705462	0.344468967	0.322540741	0.593415221	0.145705766	0.540251957	0.540251957	0.540251957	0.953985217	0.314908132	0.862171854	1	0.140026201	0.581784802	0.308876425	0.123450933	0.772965949	0.61133601	0.431201997	0.664209435	0.06490243	0.133310985	0.042545484	0.161659463	0.50116806	0.094275459	0.101803824	0.015035478	6.04E-44	0.936707446	0.381470409	1
Segmental glomerulosclerosis.2__number	44	44	6	1	1	44	6	1	1	44	44	6	1	1	44	3	3	40	40	40	40	44	44	44	44	40	44	44	44	44	44	44	44	44	43	42	41	43	44	43	42	44	44	44	42	42	42	39	44
Number of glomeruli.2__CORR	0.163585202	0.088199044	0.6			-0.727657182	-0.6			-0.596468975	-0.727657182	-0.6			-0.596468975	0.5	-0.5	0.133032808	0.156822795	0.22279181	0.19933809	0.061614917	0.165327696	0.165327696	0.165327696	-0.232817094	0.375689096	0.06766253		-0.122531827	-0.227236567	0.080172094	-0.442503721	-0.271569399	-0.257553096	-0.162754225	-0.051997902	-0.446059417	-0.118525172	-0.287364412	-0.136157976	-0.021349332	-0.336445688	-0.392735471	-0.102156729	-0.207701348	0.733743633	-0.177639017
Number of glomeruli.2__p-Value	0.288675786	0.569142292	0.208	0	0	2.20E-08	0.208	0	0	1.93E-05	2.20E-08	0.208	0	0	1.93E-05	0.666666667	0.666666667	0.41316303	0.333853895	0.167027926	0.217512903	0.691132231	0.283499741	0.283499741	0.283499741	0.148254304	0.011967139	0.662544851	1	0.428140281	0.13796621	0.604928715	0.002632302	0.074552343	0.095438097	0.303093073	0.746792953	0.002717751	0.443509443	0.061696173	0.38990537	0.890592796	0.025547346	0.008364163	0.519731687	0.186873879	3.24E-08	0.279299169	1
Number of glomeruli.2__number	44	44	6	1	1	44	6	1	1	44	44	6	1	1	44	3	3	40	40	40	40	44	44	44	44	40	44	44	44	44	44	44	44	44	43	42	41	43	44	43	42	44	44	44	42	42	42	39	44
Maximum intimal elastosis in arcuate or interlobular artery (0=one layer of elastica, 1=two layers, 2=three layers, 3=four or more layers).4__CORR	0.282452852	0.249683317	0.6			-0.30752517	-0.5			-0.307948454	-0.30752517	-0.5			-0.307948454	1	-1	-0.04990099	-0.173230476	-0.144812495	-0.136453893	-0.138787021	0.042439986	0.042439986	0.042439986	-0.162196545	0.015015942	0.011902589		-0.085331165	-0.280672218	0.33830667	-0.098548967	-0.185376947	-0.148340763	0.090577373	0.001723037	-0.03993259	0.154878266	-0.070948425	0.013933204	0.111350671	-0.295876118	-0.016995922	0.155505457	-0.063327542	-0.02633322	0.849871756
Maximum intimal elastosis in arcuate or interlobular artery (0=one layer of elastica, 1=two layers, 2=three layers, 3=four or more layers).4__p-Value	0.073569501	0.115403714	0.28475698	0	0	0.050475229	0.391002219	0	0	0.050142596	0.050475229	0.391002219	0	0	0.050142596	0	0	0.766069554	0.29830199	0.385695828	0.413990961	0.386826375	0.79219355	0.79219355	0.79219355	0.330598521	0.925760038	0.941122295	1	0.595794393	0.075482217	0.030504995	0.539875117	0.245896281	0.360975642	0.58343033	0.991693962	0.804223597	0.33360061	0.659358748	0.931998215	0.488245048	0.060348377	0.916003667	0.344504402	0.7017212	0.87356813	7.73E-12	1
Maximum intimal elastosis in arcuate or interlobular artery (0=one layer of elastica, 1=two layers, 2=three layers, 3=four or more layers).4__number	41	41	5	1	1	41	5	1	1	41	41	5	1	1	41	3	3	38	38	38	38	41	41	41	41	38	41	41	41	41	41	41	41	41	40	39	39	41	41	41	40	41	41	41	39	39	39	39	41
Ratio damage / days biopsy aggregation__CORR
Ratio damage / days biopsy aggregation__p-Value	1	1	1	0	0	1	1	0	0	1	1	1	0	0	1	1	1	1	1	1	1	1	1	1	1	1	1	1	1	1	1	1	1	1	1	1	1	1	1	1	1	1	1	1	1	1	1	1	1
Ratio damage / days biopsy aggregation__number	91	91	18	2	1	91	18	2	1	91	91	18	2	1	91	4	4	86	86	86	86	91	91	91	91	86	91	91	91	91	91	91	91	68	45	43	73	90	90	87	60	89	91	89	42	42	42	39	91
i.5__CORR	-0.248338586	-0.299939749	-0.785377611	-1		-0.264994176	-0.210728381	1		-0.245822287	-0.264994176	-0.210728381	1		-0.245822287	0.316227766	-0.316227766	0.018744691	0.150212854	0.077776566	0.094291235	-0.186518339	-0.115316678	-0.115316678	-0.115316678	0.090163722	-0.083417661	0.114976125		0.95039589	0.417246686	0.215055666	0.058517946	0.622274874	0.782274858	0.287034879	0.161804948	-0.049724149	-0.088994655	-0.213348101	-0.144448702	0.198212083	0.131488879	0.045153155	-0.016380179	-0.239535069	-0.165282881	-0.083831928
i.5__p-Value	0.017617459	0.003870732	0.000112533	0	0	0.011133082	0.401275155	0	0	0.018837005	0.011133082	0.401275155	0	0	0.018837005	0.683772234	0.683772234	0.86398594	0.167439122	0.476591663	0.387834223	0.076686347	0.276383252	0.276383252	0.276383252	0.409035551	0.431794341	0.277813607	1	6.44E-47	3.88E-05	0.040642379	0.581646499	1.47E-08	2.21E-10	0.062008459	0.171427275	0.641631582	0.404206287	0.047244322	0.270833597	0.062600983	0.214093983	0.67436374	0.917995612	0.126548247	0.295540065	0.611880078	1
i.5__number	91	91	18	2	1	91	18	2	1	91	91	18	2	1	91	4	4	86	86	86	86	91	91	91	91	86	91	91	91	91	91	91	91	68	45	43	73	90	90	87	60	89	91	89	42	42	42	39	91
t.5__CORR	-0.238278395	-0.276091585	-0.271621571			-0.096402136	-0.027190759			-0.081790981	-0.096402136	-0.027190759			-0.081790981	0.316227766	-0.316227766	0.10051992	-0.041746877	0.01526985	0.021143747	-0.16571475	-0.140851212	-0.140851212	-0.140851212	0.090163722	-0.058524469	0.024676227		0.453100796	0.957663507	0.204124083	0.146792837	0.389706195	0.489086705	0.284198722	0.092314719	-0.005900765	-0.047877098	-0.13116478	-0.214175585	0.030685879	0.044730293	-0.035959366	-0.168928069	-0.080903561	-0.215269373	-0.333549688
t.5__p-Value	0.022937437	0.008072134	0.275570499	0	0	0.363337118	0.914711384	0	0	0.440859303	0.363337118	0.914711384	0	0	0.440859303	0.683772234	0.683772234	0.357114161	0.702723986	0.889021288	0.846777755	0.116452346	0.182955404	0.182955404	0.182955404	0.409035551	0.581604328	0.816400185	1	6.49E-06	6.54E-50	0.052283964	0.164987619	0.001020078	0.000651381	0.064748534	0.437285834	0.955981097	0.654073736	0.225907632	0.100335808	0.775288041	0.673746328	0.737962665	0.284867263	0.61052223	0.170962877	0.037978408	1
t.5__number	91	91	18	2	1	91	18	2	1	91	91	18	2	1	91	4	4	86	86	86	86	91	91	91	91	86	91	91	91	91	91	91	91	68	45	43	73	90	90	87	60	89	91	89	42	42	42	39	91
v.5__CORR	-0.024718683	-0.052745675	-0.364133463			-0.134500988	0.090542256			-0.148857508	-0.134500988	0.090542256			-0.148857508	0.316227766	-0.316227766	0.035924121	-0.046208861	-0.095453915	-0.048300223	-0.130258598	0.092808558	0.092808558	0.092808558	0.008869819	0.042270206	0.153208952		0.243715861	0.217939656	0.998648612	0.065910095	0.32066435	0.138334916	0.303430297	0.133898245	-0.032670028	-0.00512416	-0.22170063	-0.19803831	0.154298658	-0.064210272	0.042651221	-0.068242557	-0.16602736	-0.144052553	0.099548889
v.5__p-Value	0.816089851	0.619505074	0.137401928	0	0	0.203691156	0.720870457	0	0	0.1590602	0.203691156	0.720870457	0	0	0.1590602	0.683772234	0.683772234	0.742626123	0.672675755	0.381982925	0.658763231	0.2184495	0.381579912	0.381579912	0.381579912	0.935399601	0.690751276	0.147088782	1	0.01991304	0.037959839	4.26E-116	0.534779858	0.007675021	0.364812516	0.04792831	0.258739298	0.759845032	0.96176977	0.039042985	0.129318288	0.14881371	0.545389009	0.691468227	0.667620015	0.293339641	0.362741776	0.546537504	1
v.5__number	91	91	18	2	1	91	18	2	1	91	91	18	2	1	91	4	4	86	86	86	86	91	91	91	91	86	91	91	91	91	91	91	91	68	45	43	73	90	90	87	60	89	91	89	42	42	42	39	91
g.5__CORR	-0.062537956	-0.043755969	-0.350973896			0.164347718	-0.210366904			0.087622889	0.164347718	-0.210366904			0.087622889	0.316227766	-0.316227766	0.073412039	0.025108754	-0.090153661	-0.011780849	-0.059955286	-0.085098591	-0.085098591	-0.085098591	0.092528385	0.042067439	0.022803771		0.127336237	0.213218624	0.077767458	0.994577677	0.447785395	0.418933594	0.457574048	0.159599772	0.627498435	0.332547705	0.282861504	0.142596921	-0.040070199	0.028335036	0.140980725	0.035930807	0.211178853	-0.360957645	0.043794683
g.5__p-Value	0.555925669	0.680462178	0.153274796	0	0	0.119539349	0.402102058	0	0	0.408858369	0.119539349	0.402102058	0	0	0.408858369	0.683772234	0.683772234	0.501748986	0.81849751	0.409088044	0.914268461	0.572387483	0.422539614	0.422539614	0.422539614	0.396807569	0.692159879	0.830114411	1	0.229045318	0.042432088	0.463735532	2.77E-89	0.000128727	0.004179895	0.002034998	0.177417733	3.63E-11	0.001362944	0.007939212	0.277089212	0.709276929	0.789764862	0.18757054	0.821276278	0.179436958	0.018850919	0.791220328	1
g.5__number	91	91	18	2	1	91	18	2	1	91	91	18	2	1	91	4	4	86	86	86	86	91	91	91	91	86	91	91	91	91	91	91	91	68	45	43	73	90	90	87	60	89	91	89	42	42	42	39	91
ptc.5__CORR	-0.295866089	-0.311898439	-0.442819703			-0.067576648	-0.19545809			-0.105073727	-0.067576648	-0.19545809			-0.105073727	0.316227766	-0.316227766	0.050346634	0.232330458	-0.07348964	0.066114052	-0.160763115	-0.007266987	-0.007266987	-0.007266987	0.212602757	-0.140374475	0.207649757		0.66493657	0.471256934	0.345544935	0.420362806	0.99536742	0.702431187	0.294500306	0.275252207	0.226955729	0.09164753	-0.165862193	-0.104201074	0.207625529	0.075595438	0.03021464	0.00378219	-0.070392951	-0.34077848	-0.193323283
ptc.5__p-Value	0.014299287	0.009618961	0.112809882	0	0	0.584003328	0.503076006	0	0	0.393792321	0.584003328	0.503076006	0	0	0.393792321	0.683772234	0.683772234	0.692779821	0.064692348	0.563864475	0.603721369	0.190315782	0.953099569	0.953099569	0.953099569	0.091672172	0.253553505	0.089290449	1	6.24E-10	4.99E-05	0.003900736	0.000358339	7.33E-69	1.07E-07	0.055235837	0.033291684	0.064756734	0.457300157	0.183200489	0.436321943	0.091808897	0.540077131	0.806771732	0.981034687	0.657779285	0.027215107	0.238323531	1
ptc.5__number	68	68	14	2	1	68	14	2	1	68	68	14	2	1	68	4	4	64	64	64	64	68	68	68	68	64	68	68	68	68	68	68	68	68	44	43	60	67	68	66	58	67	68	68	42	42	42	39	68
ti.5__CORR	-0.324748867	-0.324153568	-0.872081599			-0.113307975	0.615587011			-0.080721702	-0.113307975	0.615587011			-0.080721702	0.5	-0.5	-0.105031812	0.10849066	-0.002992962	0.014327322	-0.173143447	0.076027122	0.076027122	0.076027122	0.130987797	-0.127066256	0.106535405		0.77148114	0.51932651	0.177321279	0.250294093	0.640988739	0.942867968	0.394803158	0.166367994	0.199844408	0.135841706	-0.170400034	-0.106425005	0.216211796	0.300422035	0.271573604	-0.050085437	-0.11567834	-0.232731635	-0.077838717
ti.5__p-Value	0.029514119	0.029830773	0.053854218	0	0	0.458635541	0.26899777	0	0	0.598109341	0.458635541	0.26899777	0	0	0.598109341	0.666666667	0.666666667	0.513405056	0.499553035	0.985182807	0.929155807	0.255365532	0.619631104	0.619631104	0.619631104	0.4143177	0.405533534	0.486092751	1	5.56E-10	0.000256668	0.243898833	0.097259158	2.77E-06	3.81E-22	0.008793119	0.286309053	0.193388163	0.373602711	0.268779257	0.49698323	0.153719745	0.044945299	0.074547674	0.75276712	0.465688867	0.138019126	0.637638747	1
ti.5__number	45	45	5	0	0	45	5	0	0	45	45	5	0	0	45	3	3	41	41	41	41	45	45	45	45	41	45	45	45	45	45	45	45	44	45	43	43	44	45	44	43	45	45	44	42	42	42	39	45
i-IFTA.5__CORR	-0.09855284	-0.14157457	-0.8			-0.346428039	0.4			-0.329901769	-0.346428039	0.4			-0.329901769	1	-1	-0.305326197	-0.05042122	-0.162750852	-0.199511893	0.083865501	0.261896123	0.261896123	0.261896123	-0.162656542	0.012177138	0.305991806		0.210438224	0.236673192	0.370149139	0.205919673	0.216167562	0.29418494	0.893092134	0.076773178	0.167733952	0.282871757	0.062520621	0.015585758	0.089323045	0.183293865	0.33589364	0.03754673	0.034853272	-0.189524046	-0.021519549
i-IFTA.5__p-Value	0.52951633	0.365156454	0.2	0	0	0.022862837	0.6	0	0	0.030737628	0.022862837	0.6	0	0	0.030737628	0	0	0.05873953	0.760495957	0.322207926	0.223337405	0.592870365	0.089788146	0.089788146	0.089788146	0.322492212	0.938225266	0.045983184	1	0.17557787	0.126502745	0.01455838	0.185249073	0.163843644	0.05550939	8.25E-16	0.633297421	0.288335549	0.066063148	0.694070322	0.921960199	0.568941428	0.23938701	0.027656995	0.813378043	0.826552758	0.22931665	0.896541082	1
i-IFTA.5__number	43	43	4	0	0	43	4	0	0	43	43	4	0	0	43	2	2	39	39	39	39	43	43	43	43	39	43	43	43	43	43	43	43	43	43	43	41	42	43	42	42	43	43	43	42	42	42	39	43
C4d.5__CORR	-0.033331573	-0.050174006	-0.030819026			-0.229685021	-0.525747331			-0.214968543	-0.229685021	-0.525747331			-0.214968543	-0.774596669	0.774596669	0.013629498	-0.113203376	-0.095718523	-0.116118842	0.036166336	0.056943733	0.056943733	0.056943733	-0.043851388	-0.346445353	-0.1555584		0.169832025	0.106226094	0.147539896	0.104749981	0.283052472	0.187987465	0.07858403	0.972811638	0.195287106	0.147552603	0.000316666	-0.060864547	-0.022724898	-0.151590661	-0.10854992	0.168335516	0.06027781	-0.134878177	-0.022278501
C4d.5__p-Value	0.779517757	0.673350929	0.932647377	0	0	0.050609241	0.118568041	0	0	0.067788875	0.050609241	0.118568041	0	0	0.067788875	0.225403331	0.225403331	0.912161078	0.358016453	0.437473502	0.345689668	0.761302107	0.632281072	0.632281072	0.632281072	0.722533752	0.002677562	0.188789742	1	0.150871768	0.371072842	0.212891403	0.3777948	0.028421211	0.227358992	0.625281681	7.63E-47	0.097778763	0.212851564	0.997924136	0.647001633	0.850791345	0.200457349	0.367540878	0.299121117	0.711771607	0.406654104	0.894381145	1
C4d.5__number	73	73	10	0	0	73	10	0	0	73	73	10	0	0	73	4	4	68	68	68	68	73	73	73	73	68	73	73	73	73	73	73	73	60	43	41	73	73	73	70	59	71	73	71	40	40	40	38	73
cg.5__CORR	-0.052722522	0.02344732	0.182995984			0.385269436	0.237109085			0.375881488	0.385269436	0.237109085			0.375881488	0.2	-0.4	0.006640382	0.024226995	-0.195374795	-0.073997001	0.027842328	-0.034552796	-0.034552796	-0.034552796	0.083720615	0.005676617	0.090903346		0.064282445	0.111869664	0.016443151	0.678802742	0.325759734	0.39484517	0.440075753	0.303260431	0.98247406	0.450575364	0.522382493	0.292319421	0.040812898	0.320772789	0.240433842	0.135658315	0.261297714	-0.307580717	0.170310092
cg.5__p-Value	0.621644065	0.826368402	0.482047895	0	0	0.000177022	0.359497038	0	0	0.000261302	0.000177022	0.359497038	0	0	0.000261302	0.8	0.6	0.95190437	0.825803428	0.073147757	0.500921182	0.794482896	0.746459665	0.746459665	0.746459665	0.446193608	0.95765163	0.394160741	1	0.547217203	0.293831686	0.877749095	1.95E-13	0.007143412	0.007991231	0.003541129	0.009105549	5.43E-66	9.39E-06	2.11E-07	0.023425845	0.705770801	0.002052904	0.024043741	0.397723694	0.098904137	0.050431477	0.299932063	1
cg.5__number	90	90	17	2	1	90	17	2	1	90	90	17	2	1	90	4	4	85	85	85	85	90	90	90	90	85	90	90	90	90	90	90	90	67	44	42	73	90	89	87	60	88	90	88	41	41	41	39	90
mm.5__CORR	0.103515252	0.108609969	0.01442403			-0.028116487	-0.20168879			-0.070728479	-0.028116487	-0.20168879			-0.070728479	0.6	0	0.081643683	-0.134329879	-0.172545326	-0.09633419	-0.027910944	0.031078201	0.031078201	0.031078201	0.082487894	-0.039916275	-0.010550964		-0.025077994	-0.008399751	0.051518459	0.251795314	0.132663094	0.163304908	0.403285513	0.187226886	0.290089991	0.94017197	0.086554773	-0.091485754	0.190242793	0.191833429	0.143330419	0.233721933	0.191067063	0.073322599	0.216415669
mm.5__p-Value	0.331590101	0.308212555	0.956182899	0	0	0.792504449	0.43758868	0	0	0.507689138	0.792504449	0.43758868	0	0	0.507689138	0.4	1	0.457594361	0.22031643	0.114312193	0.380459929	0.793987616	0.771217573	0.771217573	0.771217573	0.45294104	0.708750593	0.92137743	1	0.81450213	0.937371067	0.629638641	0.016663097	0.280827955	0.283777811	0.007328568	0.112712516	0.005823123	6.36E-43	0.428116359	0.486930906	0.075836735	0.070092155	0.182786684	0.136303153	0.225477168	0.644464052	0.185739364	1
mm.5__number	90	90	17	2	1	90	17	2	1	90	90	17	2	1	90	4	4	85	85	85	85	90	90	90	90	85	90	90	90	90	90	90	90	68	45	43	73	89	90	86	60	88	90	88	42	42	42	39	90
ah.5__CORR	0.061356059	0.08620096	0.252683763	1		0.215333619	0.195016204	-1		0.306211787	0.215333619	0.195016204	-1		0.306211787	-0.25819889	-0.25819889	0.06118703	0.085336997	0.071095573	0.064972787	0.180973138	0.007064423	0.007064423	0.007064423	-0.233559419	0.079903593	-0.120140058		-0.13794171	-0.052785031	-0.189592405	0.227273766	-0.135209421	-0.14159579	0.179676088	0.002761961	0.411045221	0.170064045	0.901146563	0.405499315	-0.148733181	0.215945581	0.284662698	-0.077113706	0.189166968	-0.192343206	-0.020145544
ah.5__p-Value	0.572382554	0.427265855	0.327833307	0	0	0.045176004	0.453210555	0	0	0.00392067	0.045176004	0.453210555	0	0	0.00392067	0.74180111	0.74180111	0.585012237	0.445888081	0.525612227	0.561958756	0.093450233	0.948221536	0.948221536	0.948221536	0.034703301	0.46192005	0.267687284	1	0.202618829	0.627276627	0.078609416	0.034260237	0.279057586	0.359230643	0.25487465	0.981895812	7.66E-05	0.117475518	1.33E-32	0.001752557	0.17171099	0.044553849	0.00827912	0.631786874	0.236202372	0.228281029	0.903114551	1
ah.5__number	87	87	17	2	1	87	17	2	1	87	87	17	2	1	87	4	4	82	82	82	82	87	87	87	87	82	87	87	87	87	87	87	87	66	44	42	70	87	86	87	57	86	87	85	41	41	41	39	87
aah.5__CORR	0.0191144	0.11662544	-0.112366644			0.543096504	0.668153105			0.525030775	0.543096504	0.668153105			0.525030775	-0.25819889	-0.25819889	0.002334941	0.179664309	0.135302873	0.1573811	0.123954375	-0.050552668	-0.050552668	-0.050552668	-0.21225479	-0.024628844	-0.069463524		-0.132328725	-0.180592605	-0.197603942	0.184963958	-0.099682605	-0.07948228	0.152364649	-0.012375422	0.344685143	0.049681114	0.690034472	0.974980714	-0.082090579	0.375574214	0.170564802	0.235839551	0.235959876	0.099435959	0.19398845
aah.5__p-Value	0.884743942	0.374859892	0.810442467	0	0	7.34E-06	0.100897346	0	0	1.66E-05	7.34E-06	0.100897346	0	0	1.66E-05	0.74180111	0.74180111	0.986373577	0.185180662	0.320096838	0.246698606	0.345376899	0.70128425	0.70128425	0.70128425	0.116299189	0.85182579	0.597928894	1	0.313505999	0.16733401	0.130177717	0.157119298	0.456579273	0.612404136	0.335408975	0.925882046	0.006997867	0.706198923	2.89E-09	1.41E-39	0.536507445	0.003105786	0.192585612	0.137692402	0.137485855	0.536215073	0.236680936	1
aah.5__number	60	60	7	0	0	60	7	0	0	60	60	7	0	0	60	4	4	56	56	56	56	60	60	60	60	56	60	60	60	60	60	60	60	58	43	42	59	60	60	57	60	59	60	60	41	41	41	39	60
cv.5__CORR	0.075965438	0.052115944	0.198725072			-0.074529054	-0.003918156			-0.039702617	-0.074529054	-0.003918156			-0.039702617	0.774596669	-0.774596669	-0.057398683	-0.262558116	-0.016416399	-0.102482365	0.018407132	0.143315983	0.143315983	0.143315983	0.064369383	0.02983258	-0.011417145		0.206575105	0.003461998	0.201187955	-0.063495819	0.216163565	0.205966931	0.093869577	-0.004840691	-0.017030797	0.140917735	-0.169078191	-0.091397958	0.984174343	0.217899208	0.089639329	0.236106575	0.090186606	0.095860566	0.191210062
cv.5__p-Value	0.479225499	0.627647773	0.429222208	0	0	0.487599142	0.987689244	0	0	0.711826207	0.487599142	0.987689244	0	0	0.711826207	0.225403331	0.225403331	0.604030653	0.015829541	0.882173654	0.353595379	0.864056939	0.180292445	0.180292445	0.180292445	0.560755886	0.781378412	0.915431651	1	0.052103141	0.974313504	0.058684166	0.554421734	0.078932465	0.174656266	0.549352859	0.968041615	0.874858603	0.190341425	0.11964869	0.491161156	3.59E-67	0.040236218	0.408990819	0.132236144	0.570037084	0.545915155	0.243593125	1
cv.5__number	89	89	18	2	1	89	18	2	1	89	89	18	2	1	89	4	4	84	84	84	84	89	89	89	89	84	89	89	89	89	89	89	89	67	45	43	71	88	88	86	59	89	89	87	42	42	42	39	89
ci.5__CORR	0.041849986	0.053302472	0.200520621	1		0.207993735	-0.03995473	-1		0.246136423	0.207993735	-0.03995473	-1		0.246136423	-0.25819889	-0.25819889	0.141716044	0.055167195	0.154156098	0.182164962	0.025013658	-0.00903263	-0.00903263	-0.00903263	0.039806548	0.054606251	-0.054789241		0.243919999	0.170035749	-0.029088899	0.037647828	0.107464719	0.39952853	0.38100419	-0.126405422	0.221162598	0.238999622	0.188490316	0.248071691	0.249261226	0.932826302	0.316914611	0.233005753	0.248892872	-0.00455687	-0.040780103
ci.5__p-Value	0.693671666	0.61580746	0.424978052	0	0	0.047883728	0.874924935	0	0	0.018680896	0.047883728	0.874924935	0	0	0.018680896	0.74180111	0.74180111	0.193063605	0.613911656	0.156438413	0.093213322	0.813934519	0.932280177	0.932280177	0.932280177	0.715937738	0.607186781	0.60598109	1	0.019806501	0.107098578	0.784305694	0.723115289	0.383057258	0.006548832	0.01171324	0.286582235	0.03618704	0.023290236	0.080394722	0.055988663	0.018493138	3.17E-41	0.002478889	0.137542544	0.111956852	0.977151089	0.805304305	1
ci.5__number	91	91	18	2	1	91	18	2	1	91	91	18	2	1	91	4	4	86	86	86	86	91	91	91	91	86	91	91	91	91	91	91	91	68	45	43	73	90	90	87	60	89	91	89	42	42	42	39	91
ct.5__CORR	-0.069401131	-0.1146392	-0.230699116	1		-0.158706563	-0.21377596	-1		-0.102745656	-0.158706563	-0.21377596	-1		-0.102745656	0.2	-0.4	-0.098548805	-0.016686684	0.07873678	-0.025588395	0.047346602	0.152183366	0.152183366	0.152183366	-0.014019246	-0.020949247	-0.007000125		0.142136123	0.069666582	0.175271978	0.073721368	0.071746404	0.144436041	0.423220108	-0.037394871	-0.018226964	0.109280959	0.079116015	-0.292434728	0.133872335	0.126366405	0.757252698	-0.262558982	-0.039385912	0.053661806	0.01753481
ct.5__p-Value	0.518115368	0.284733317	0.357042027	0	0	0.137411015	0.394340357	0	0	0.337993791	0.137411015	0.394340357	0	0	0.337993791	0.8	0.6	0.372470846	0.880247967	0.47650936	0.817279616	0.659502707	0.154531452	0.154531452	0.154531452	0.899281177	0.845500753	0.948089387	1	0.183943415	0.5165122	0.100407374	0.492341545	0.560959272	0.349573781	0.004688547	0.756857426	0.866148032	0.310808131	0.471683264	0.023368698	0.216387706	0.237991148	8.97E-18	0.092988188	0.804410781	0.735727638	0.915621955	1
ct.5__number	89	89	18	2	1	89	18	2	1	89	89	18	2	1	89	4	4	84	84	84	84	89	89	89	89	84	89	89	89	89	89	89	89	68	44	43	71	88	88	85	60	87	89	89	42	42	42	39	89
Global glomerulosclerosis.2__CORR	0.031163803	0.041423559	-0.105409255			-0.05152554	0.948683298			-0.03068173	-0.05152554	0.948683298			-0.03068173			0.028274499	0.0466705	0.003111373	-0.014310023	0.0611711	0.046892873	0.046892873	0.046892873	-0.200272225	-0.166307037	-0.258736844		0.041698164	-0.139671134	0.003399045	0.014481721	0.099603763	0.013911704	0.069375974	0.280698692	0.090992457	0.240918505	0.010040602	0.138983363	0.212061645	0.170214719	-0.076563904	0.939837934	0.276939112	0.091330501	0.312469015
Global glomerulosclerosis.2__p-Value	0.844675139	0.794504739	0.894590745	0	0	0.745891342	0.051316702	0	0	0.847049107	0.745891342	0.051316702	0	0	0.847049107	0	0	0.866184526	0.780830172	0.985208777	0.932046418	0.700362668	0.768076767	0.768076767	0.768076767	0.227979288	0.29251575	0.098023622	1	0.793172141	0.377673569	0.982955622	0.927473016	0.530272958	0.930320627	0.662426236	0.079350858	0.571534055	0.124305742	0.950320347	0.386148407	0.177583201	0.281160728	0.62985929	2.92E-20	0.075812701	0.565134886	0.052784194	1
Global glomerulosclerosis.2__number	42	42	4	0	0	42	4	0	0	42	42	4	0	0	42	2	2	38	38	38	38	42	42	42	42	38	42	42	42	42	42	42	42	42	42	42	40	41	42	41	41	42	42	42	42	42	42	39	42
Segmental glomerulosclerosis.2__CORR	-0.082512688	-0.075326726				0.242616526				0.194013325	0.242616526				0.194013325			0.134892495	-0.149336873	-0.177656107	-0.072699562	0.243919719	0.107047188	0.107047188	0.107047188	0.005268018	0.167747897	-0.012741519		-0.239265459	-0.103504573	-0.165589869	0.225693265	-0.055184134	-0.088630028	0.12474692	0.063455095	0.275130119	0.245329119	0.31631157	0.215859109	0.095004453	0.265915019	0.247263819	0.37280656	0.996164159	-0.012633843	0.144097446
Segmental glomerulosclerosis.2__p-Value	0.603417119	0.635417779	1	0	0	0.121594224	1	0	0	0.218269171	0.121594224	1	0	0	0.218269171	0	0	0.419403759	0.37086461	0.285936003	0.664466754	0.119543553	0.499833543	0.499833543	0.499833543	0.974958824	0.288294889	0.936169122	1	0.126988781	0.514208669	0.294631428	0.150679167	0.728511804	0.576738992	0.431201997	0.697282302	0.08168581	0.117355206	0.043924739	0.175267453	0.549523368	0.088733581	0.114400668	0.015035478	6.04E-44	0.936707446	0.381470409	1
Segmental glomerulosclerosis.2__number	42	42	4	0	0	42	4	0	0	42	42	4	0	0	42	2	2	38	38	38	38	42	42	42	42	38	42	42	42	42	42	42	42	42	42	42	40	41	42	41	41	42	42	42	42	42	42	39	42
Glomerula gesamt.2__CORR	0.093582731	0.004503412	0.4			-0.946592109	0			-0.870248807	-0.946592109	0			-0.870248807	1	-1	-0.089765955	0.073462717	0.218767413	0.062849387	-0.067350558	0.163769702	0.163769702	0.163769702	-0.355974753	0.264613962	0.08993038		-0.034409322	-0.046769175	0.231024778	-0.42594098	-0.135538653	-0.122681119	-0.021655971	-0.014833336	-0.475499583	-0.210963136	-0.355204053	-0.271594128	-0.053365656	-0.461012899	-0.421531701	-0.149124102	-0.261040649	0.370344806	-0.20933628
Glomerula gesamt.2__p-Value	0.555540291	0.977419067	0.6	0	0	2.87E-21	1	0	0	7.17E-14	2.87E-21	1	0	0	7.17E-14	0	0	0.591990571	0.661154293	0.186977267	0.70776572	0.671718328	0.300045181	0.300045181	0.300045181	0.028272445	0.090364714	0.571137811	1	0.828728901	0.768671746	0.141014249	0.004916631	0.392085435	0.438930133	0.891720795	0.927616306	0.0016785	0.179892032	0.022669366	0.085846934	0.737134018	0.002121864	0.005431505	0.345909274	0.094964034	0.015769157	0.200898128	1
Glomerula gesamt.2__number	42	42	4	0	0	42	4	0	0	42	42	4	0	0	42	2	2	38	38	38	38	42	42	42	42	38	42	42	42	42	42	42	42	42	42	42	40	41	42	41	41	42	42	42	42	42	42	39	42
Maximum intimal elastosis in arcuate or interlobular artery (0=one layer of elastica, 1=two layers, 2=three layers, 3=four or more layers).5__CORR	0.358729742	0.306520071	1			-0.499392739	0.5			-0.458377357	-0.499392739	0.5			-0.458377357	1	-1	-0.172117442	-0.140417282	0.023600448	-0.099273238	-0.110019112	0.08760124	0.08760124	0.08760124	-0.413091235	-0.045249607	0.04151129		-0.038304434	-0.200093064	0.371343503	-0.246894852	-0.235030851	-0.164966321	0.104660075	0.002059117	-0.19461195	0.000678067	-0.016673664	-0.100087106	0.045603904	-0.394623079	-0.025028063	-0.061783884	-0.227979153	-0.065960387	0.598125843
Maximum intimal elastosis in arcuate or interlobular artery (0=one layer of elastica, 1=two layers, 2=three layers, 3=four or more layers).5__p-Value	0.024922197	0.05770853	0	0	0	0.001209826	0.666666667	0	0	0.003339442	0.001209826	0.666666667	0	0	0.003339442	0	0	0.315487016	0.414026251	0.891327888	0.564585253	0.504935955	0.595909705	0.595909705	0.595909705	0.012278434	0.784446005	0.801882481	1	0.816916193	0.221964052	0.019938497	0.129706483	0.149788974	0.315574752	0.526027413	0.990210821	0.23514822	0.996731274	0.919752041	0.54436	0.782798698	0.01291668	0.879787617	0.708669162	0.162754226	0.689926092	5.79E-05	1
Maximum intimal elastosis in arcuate or interlobular artery (0=one layer of elastica, 1=two layers, 2=three layers, 3=four or more layers).5__number	39	39	3	0	0	39	3	0	0	39	39	3	0	0	39	2	2	36	36	36	36	39	39	39	39	36	39	39	39	39	39	39	39	39	39	39	38	39	39	39	39	39	39	39	39	39	39	39	39
Ratio damage / 10log days biopsy aggregation__CORR
Ratio damage / 10log days biopsy aggregation__p-Value	1	1	1	0	0	1	1	0	0	1	1	1	0	0	1	1	1	1	1	1	1	1	1	1	1	1	1	1	1	1	1	1	1	1	1	1	1	1	1	1	1	1	1	1	1	1	1	1	1
Ratio damage / 10log days biopsy aggregation__number	91	91	18	2	1	91	18	2	1	91	91	18	2	1	91	4	4	86	86	86	86	91	91	91	91	86	91	91	91	91	91	91	91	68	45	43	73	90	90	87	60	89	91	89	42	42	42	39	91
i.6__CORR	-0.314367725	-0.358293934	-0.783109372	-1		-0.207921878	-0.212994278	1		-0.195943369	-0.207921878	-0.212994278	1		-0.195943369	0.316227766	-0.316227766	0.020897308	0.138169513	0.038266907	0.068289365	-0.203339621	-0.114954706	-0.114954706	-0.114954706	0.1546711	-0.079193982	0.162358345		0.98185613	0.472329432	0.251787904	0.115861148	0.667242182	0.806085749	0.301502883	0.179171247	-0.003452293	-0.052587751	-0.199575927	-0.144448702	0.19078454	0.152917095	0.06002829	-0.026325288	-0.239535069	-0.19873925	-0.097149709
i.6__p-Value	0.002407308	0.000488128	0.000121464	0	0	0.047962556	0.39611281	0	0	0.062683609	0.047962556	0.39611281	0	0	0.062683609	0.683772234	0.683772234	0.84854228	0.20455648	0.726482792	0.532133492	0.05321532	0.277903735	0.277903735	0.277903735	0.155042388	0.455551379	0.124143812	1	4.65E-66	2.28E-06	0.016056632	0.274106697	5.19E-10	2.37E-11	0.049435379	0.129337291	0.974237913	0.622536749	0.063841193	0.270833597	0.073308931	0.147869898	0.576295185	0.868560499	0.126548247	0.20704278	0.556294055	1
i.6__number	91	91	18	2	1	91	18	2	1	91	91	18	2	1	91	4	4	86	86	86	86	91	91	91	91	86	91	91	91	91	91	91	91	68	45	43	73	90	90	87	60	89	91	89	42	42	42	39	91
t.6__CORR	-0.288966691	-0.320403221	-0.323791058			-0.047298285	0.015861276			-0.040051652	-0.047298285	0.015861276			-0.040051652	0.316227766	-0.316227766	0.097738449	-0.036130025	0.002374763	0.015263465	-0.17716066	-0.144113229	-0.144113229	-0.144113229	0.166399714	-0.075245746	0.037749144		0.51068654	0.986159638	0.222301658	0.184742871	0.449972124	0.56914073	0.325568863	0.114194126	0.03998336	-0.012228054	-0.117458498	-0.224843825	0.0343731	0.08700815	-0.011930999	-0.170232146	-0.099573613	-0.256582331	-0.319060437
t.6__p-Value	0.005469692	0.001959784	0.189940282	0	0	0.656168791	0.950191688	0	0	0.706219639	0.656168791	0.950191688	0	0	0.706219639	0.683772234	0.683772234	0.370641762	0.741202733	0.982686933	0.889067392	0.09296524	0.172922153	0.172922153	0.172922153	0.125709187	0.478397835	0.722400423	1	2.32E-07	2.98E-71	0.034184818	0.079585495	0.000118186	4.51E-05	0.033137703	0.336056299	0.708283129	0.908930078	0.278591212	0.084134039	0.749130891	0.412166041	0.911640465	0.281110742	0.530398069	0.100952953	0.047727323	1
t.6__number	91	91	18	2	1	91	18	2	1	91	91	18	2	1	91	4	4	86	86	86	86	91	91	91	91	86	91	91	91	91	91	91	91	68	45	43	73	90	90	87	60	89	91	89	42	42	42	39	91
v.6__CORR	-0.022707722	-0.05054427	-0.364133463			-0.133327588	0.090542256			-0.147816136	-0.133327588	0.090542256			-0.147816136	0.316227766	-0.316227766	0.037826417	-0.044869474	-0.093071755	-0.04545137	-0.131877308	0.092515231	0.092515231	0.092515231	0.008869819	0.039018652	0.151229861		0.242264117	0.216539578	0.999189299	0.065910095	0.32066435	0.138334916	0.303430297	0.133898245	-0.032670028	-0.00512416	-0.222921863	-0.19803831	0.156059915	-0.062816921	0.044199494	-0.068242557	-0.16602736	-0.144052553	0.099548889
v.6__p-Value	0.830819309	0.634216463	0.137401928	0	0	0.207699827	0.720870457	0	0	0.16202974	0.207699827	0.720870457	0	0	0.16202974	0.683772234	0.683772234	0.729509215	0.681644388	0.394028656	0.677742448	0.212731716	0.383092975	0.383092975	0.383092975	0.935399601	0.713463379	0.152446735	1	0.020684979	0.039243031	5.74E-126	0.534779858	0.007675021	0.364812516	0.04792831	0.258739298	0.759845032	0.96176977	0.037949873	0.129318288	0.144175267	0.554161249	0.680864545	0.667620015	0.293339641	0.362741776	0.546537504	1
v.6__number	91	91	18	2	1	91	18	2	1	91	91	18	2	1	91	4	4	86	86	86	86	91	91	91	91	86	91	91	91	91	91	91	91	68	45	43	73	90	90	87	60	89	91	89	42	42	42	39	91
g.6__CORR	-0.063546422	-0.041765574	-0.350973896			0.177644205	-0.210366904			0.100500332	0.177644205	-0.210366904			0.100500332	0.316227766	-0.316227766	0.070639787	0.013839182	-0.104185498	-0.023028477	-0.05851099	-0.090856453	-0.090856453	-0.090856453	0.107418011	0.029012027	0.026944376		0.13046396	0.213936926	0.082012828	0.998816698	0.44206788	0.421107453	0.456931839	0.178102294	0.651136621	0.356484706	0.30010885	0.157769064	-0.036027619	0.043253666	0.149272741	0.05408532	0.226821731	-0.349734402	0.073088297
g.6__p-Value	0.549560008	0.69425885	0.153274796	0	0	0.092062132	0.402102058	0	0	0.34319994	0.092062132	0.402102058	0	0	0.34319994	0.683772234	0.683772234	0.518079492	0.899362006	0.339759952	0.833308503	0.581691478	0.391717214	0.391717214	0.391717214	0.324904681	0.784861899	0.79986193	1	0.217718147	0.041724644	0.43961674	1.16E-118	0.000160513	0.003968346	0.002068645	0.131676539	3.70E-12	0.000563349	0.004740604	0.228619125	0.737483319	0.683934271	0.162664967	0.733717898	0.148594053	0.023185538	0.658360315	1
g.6__number	91	91	18	2	1	91	18	2	1	91	91	18	2	1	91	4	4	86	86	86	86	91	91	91	91	86	91	91	91	91	91	91	91	68	45	43	73	90	90	87	60	89	91	89	42	42	42	39	91
ptc.6__CORR	-0.299056717	-0.313335494	-0.442819703			-0.061314498	-0.19545809			-0.098869264	-0.061314498	-0.19545809			-0.098869264	0.316227766	-0.316227766	0.051764849	0.226370668	-0.082853643	0.060166203	-0.156297473	-0.009564848	-0.009564848	-0.009564848	0.219460911	-0.151975671	0.210941659		0.676220159	0.472001843	0.348936661	0.419843573	0.99796629	0.708999196	0.29182607	0.285821713	0.237366184	0.101349103	-0.158701158	-0.101344619	0.211127106	0.0839406	0.03021464	0.016263418	-0.062571512	-0.333976514	-0.177437691
ptc.6__p-Value	0.013236426	0.009273552	0.112809882	0	0	0.619396323	0.503076006	0	0	0.422466499	0.619396323	0.503076006	0	0	0.422466499	0.683772234	0.683772234	0.684574065	0.07206603	0.515120184	0.636733193	0.203087028	0.938294841	0.938294841	0.938294841	0.081439439	0.216016525	0.084220196	1	2.48E-10	4.84E-05	0.00354186	0.000365051	1.21E-80	7.20E-08	0.057590134	0.026842607	0.053100597	0.41086518	0.203108955	0.449068938	0.086341865	0.496149079	0.806771732	0.918578193	0.69383343	0.030649929	0.279853278	1
ptc.6__number	68	68	14	2	1	68	14	2	1	68	68	14	2	1	68	4	4	64	64	64	64	68	68	68	68	64	68	68	68	68	68	68	68	68	44	43	60	67	68	66	58	67	68	68	42	42	42	39	68
ti.6__CORR	-0.38171582	-0.378154335	-0.974679434			-0.051408937	0.307793506			-0.013168425	-0.051408937	0.307793506			-0.013168425	0.5	-0.5	-0.097714022	0.054837881	-0.07482405	-0.042174794	-0.164306452	0.06025633	0.06025633	0.06025633	0.191023871	-0.159857547	0.147381438		0.832854406	0.581516729	0.202904946	0.337686995	0.70188783	0.981321124	0.417696804	0.220184423	0.295998118	0.211454015	-0.127120861	-0.106425005	0.23509449	0.326337319	0.275646658	-0.033718324	-0.11567834	-0.263656951	-0.086236776
ti.6__p-Value	0.009671411	0.010429825	0.00481823	0	0	0.737339167	0.614384003	0	0	0.931582218	0.737339167	0.614384003	0	0	0.931582218	0.666666667	0.666666667	0.543331334	0.733456505	0.641971685	0.793463702	0.280794716	0.694175624	0.694175624	0.694175624	0.231548998	0.29420347	0.333977612	1	1.29E-12	2.80E-05	0.181294681	0.023291202	1.10E-07	2.04E-32	0.005320333	0.155963171	0.051072625	0.163201342	0.410910124	0.49698323	0.120050634	0.028682802	0.070131434	0.832118528	0.465688867	0.091579255	0.601669825	1
ti.6__number	45	45	5	0	0	45	5	0	0	45	45	5	0	0	45	3	3	41	41	41	41	45	45	45	45	41	45	45	45	45	45	45	45	44	45	43	43	44	45	44	43	45	45	44	42	42	42	39	45
i-IFTA.6__CORR	-0.128282557	-0.167953955	-1			-0.306125767	-0.2			-0.303787144	-0.306125767	-0.2			-0.303787144	1	-1	-0.300896241	-0.063594332	-0.182968349	-0.209598976	0.02562557	0.194551406	0.194551406	0.194551406	-0.116183245	-0.012177138	0.34097618		0.256602154	0.267620058	0.38763344	0.264286448	0.239548952	0.323924947	0.930559955	0.092891963	0.226493508	0.312202172	0.092623143	0.037654089	0.091010375	0.218885799	0.335673526	0.042322	0.063897665	-0.222781264	-0.001338003
i-IFTA.6__p-Value	0.412323072	0.281674931	0	0	0	0.045883246	0.8	0	0	0.047653408	0.045883246	0.8	0	0	0.047653408	0	0	0.06269388	0.700522791	0.264891302	0.200320625	0.870429325	0.211243939	0.211243939	0.211243939	0.481215803	0.938225266	0.025249005	1	0.096711005	0.082741883	0.010220825	0.086791102	0.121823843	0.034087784	1.71E-19	0.563496555	0.149198326	0.04153203	0.559618812	0.812853937	0.561634241	0.158479969	0.027765443	0.790146966	0.687670497	0.156158765	0.993550004	1
i-IFTA.6__number	43	43	4	0	0	43	4	0	0	43	43	4	0	0	43	2	2	39	39	39	39	43	43	43	43	39	43	43	43	43	43	43	43	43	43	43	41	42	43	42	42	43	43	43	42	42	42	39	43
C4d.6__CORR	-0.059580686	-0.07062379	-0.030819026			-0.18565556	-0.525747331			-0.168019781	-0.18565556	-0.525747331			-0.168019781	-0.774596669	0.774596669	0.001211511	-0.108805769	-0.095333559	-0.122884557	0.060471812	0.083656103	0.083656103	0.083656103	-0.018793452	-0.346445353	-0.139918892		0.173185152	0.116333889	0.147539896	0.146234508	0.300597046	0.223733211	0.121084792	0.991587975	0.240657676	0.175920401	0.026811061	-0.028083802	-0.004228256	-0.135275553	-0.077535657	0.1594903	0.06027781	-0.110726437	-0.022876582
C4d.6__p-Value	0.616570603	0.552687819	0.932647377	0	0	0.115818677	0.118568041	0	0	0.155343573	0.115818677	0.118568041	0	0	0.155343573	0.225403331	0.225403331	0.992176743	0.377113679	0.439327408	0.318116913	0.611299592	0.481646812	0.481646812	0.481646812	0.879096264	0.002677562	0.237740857	1	0.142852029	0.327019641	0.212891403	0.217012073	0.019611997	0.149234547	0.450774096	8.59E-65	0.040272864	0.13655071	0.825623494	0.832776548	0.972083193	0.253828136	0.520419359	0.325592478	0.711771607	0.496387152	0.891562303	1
C4d.6__number	73	73	10	0	0	73	10	0	0	73	73	10	0	0	73	4	4	68	68	68	68	73	73	73	73	68	73	73	73	73	73	73	73	60	43	41	73	73	73	70	59	71	73	71	40	40	40	38	73
cg.6__CORR	-0.047630399	0.044481795	0.202779334			0.425478588	0.289799993			0.40086026	0.425478588	0.289799993			0.40086026	0	-0.6	-0.007425154	0.038825008	-0.180472675	-0.068073225	0.052005654	-0.010948449	-0.010948449	-0.010948449	0.071117511	0.023337204	0.073641864		0.036724816	0.07516611	-0.018601711	0.677027847	0.274818204	0.381094343	0.420983273	0.297392303	0.998017486	0.469105674	0.556746498	0.348621383	0.020098298	0.342273009	0.267119453	0.156092204	0.278155631	-0.297597612	0.168632911
cg.6__p-Value	0.655742823	0.677191425	0.435062205	0	0	2.91E-05	0.259197973	0	0	9.03E-05	2.91E-05	0.259197973	0	0	9.03E-05	1	0.4	0.946228351	0.724251865	0.098363067	0.535896406	0.626398624	0.918425478	0.918425478	0.918425478	0.517772622	0.827171144	0.490320109	1	0.731110999	0.481359626	0.861850084	2.37E-13	0.024405957	0.010703228	0.005498707	0.010613919	1.71E-107	3.54E-06	2.15E-08	0.006336924	0.852553199	0.000959878	0.011873964	0.329778874	0.078251727	0.058799421	0.304787294	1
cg.6__number	90	90	17	2	1	90	17	2	1	90	90	17	2	1	90	4	4	85	85	85	85	90	90	90	90	85	90	90	90	90	90	90	90	67	44	42	73	90	89	87	60	88	90	88	41	41	41	39	90
mm.6__CORR	0.074894534	0.101314629	0.01442403			0.053392732	-0.20168879			0.011103447	0.053392732	-0.20168879			0.011103447	0.6	0	0.05827989	-0.153153584	-0.223101445	-0.133042413	-0.042408854	-0.006699778	-0.006699778	-0.006699778	0.13993482	-0.011554711	-0.030917122		-0.02033072	-0.004375579	0.026781907	0.334245294	0.144165675	0.242044093	0.426104159	0.192936592	0.382660767	0.982542271	0.154151118	-0.044143476	0.194360423	0.230037682	0.191473779	0.26491093	0.215329547	-0.020484611	0.219343371
mm.6__p-Value	0.48294968	0.342027269	0.956182899	0	0	0.617212954	0.43758868	0	0	0.917274668	0.617212954	0.43758868	0	0	0.917274668	0.4	1	0.596244344	0.161701942	0.040132339	0.224811284	0.691455617	0.950027775	0.950027775	0.950027775	0.201486361	0.913925158	0.772371122	1	0.849154216	0.967351444	0.802147484	0.001283074	0.240828203	0.109175109	0.004385425	0.101964258	0.000214849	4.58E-66	0.156451957	0.737697288	0.069594844	0.029171238	0.073925381	0.089990378	0.170840409	0.897545598	0.17971374	1
mm.6__number	90	90	17	2	1	90	17	2	1	90	90	17	2	1	90	4	4	85	85	85	85	90	90	90	90	85	90	90	90	90	90	90	90	68	45	43	73	89	90	86	60	88	90	88	42	42	42	39	90
ah.6__CORR	0.055726725	0.120245683	0.223969699	1		0.339488859	0.215091402	-1		0.395217063	0.339488859	0.215091402	-1		0.395217063	-0.25819889	-0.25819889	0.052641876	0.096492336	0.07897158	0.078789102	0.228313669	0.050725341	0.050725341	0.050725341	-0.216433252	0.070600166	-0.12413978		-0.179126801	-0.096188282	-0.208463018	0.271212618	-0.166550701	-0.116174556	0.164094686	0.056633358	0.489567914	0.190517472	0.97276451	0.650725195	-0.147630196	0.253306344	0.330915617	0.047772345	0.280388859	-0.181212274	0.075612198
ah.6__p-Value	0.608185718	0.267263768	0.387496126	0	0	0.00129608	0.407068328	0	0	0.000151573	0.00129608	0.407068328	0	0	0.000151573	0.74180111	0.74180111	0.638569218	0.388480721	0.480659531	0.481677238	0.033424618	0.640791974	0.640791974	0.640791974	0.050817909	0.515820448	0.251965259	1	0.096899568	0.375474573	0.052667791	0.011055814	0.181363543	0.452665639	0.299073927	0.641450941	1.49E-06	0.078906774	9.59E-56	4.26E-08	0.174947071	0.017920431	0.001978995	0.766770535	0.075790159	0.256853516	0.64731836	1
ah.6__number	87	87	17	2	1	87	17	2	1	87	87	17	2	1	87	4	4	82	82	82	82	87	87	87	87	82	87	87	87	87	87	87	87	66	44	42	70	87	86	87	57	86	87	85	41	41	41	39	87
aah.6__CORR	-0.018221204	0.101153989	-0.112366644			0.595080103	0.668153105			0.578014059	0.595080103	0.668153105			0.578014059	-0.25819889	-0.25819889	-0.036882542	0.173006423	0.138742777	0.138417893	0.151524901	0.00171365	0.00171365	0.00171365	-0.194418253	-0.040183904	-0.050154839		-0.118673791	-0.191724439	-0.197603942	0.169550295	-0.094921644	-0.057273996	0.130828022	0.004451239	0.363539243	0.024446903	0.713201097	0.997243908	-0.078992821	0.393737127	0.176947685	0.245684189	0.235959876	0.090053757	0.198618246
aah.6__p-Value	0.890095619	0.441876358	0.810442467	0	0	5.32E-07	0.100897346	0	0	1.32E-06	5.32E-07	0.100897346	0	0	1.32E-06	0.74180111	0.74180111	0.787259972	0.202273326	0.307832249	0.308977482	0.247802047	0.989632063	0.989632063	0.989632063	0.151053587	0.760489088	0.703526103	1	0.366471192	0.142239285	0.130177717	0.195284493	0.478468578	0.715258142	0.408898654	0.973308388	0.004302077	0.852908192	4.82E-10	3.17E-67	0.552041581	0.001855168	0.176215977	0.121541482	0.137485855	0.575525277	0.225460516	1
aah.6__number	60	60	7	0	0	60	7	0	0	60	60	7	0	0	60	4	4	56	56	56	56	60	60	60	60	56	60	60	60	60	60	60	60	58	43	42	59	60	60	57	60	59	60	60	41	41	41	39	60
cv.6__CORR	0.045279384	0.024352817	0.167347429			-0.056744557	-0.011754467			-0.018636156	-0.056744557	-0.011754467			-0.018636156	0.774596669	-0.774596669	-0.071313515	-0.279324808	-0.036293953	-0.122935851	0.020205106	0.140708574	0.140708574	0.140708574	0.074668484	0.028589556	0.000876851		0.213780888	0.020183587	0.183778664	-0.044643606	0.219306783	0.228841047	0.087233415	-0.003891536	-0.00308566	0.160557935	-0.158023915	-0.091397958	0.993766174	0.231609924	0.115155034	0.206426682	0.075155505	0.054248366	0.178676476
cv.6__p-Value	0.673505048	0.820789377	0.506863736	0	0	0.597370743	0.963078313	0	0	0.862381997	0.597370743	0.963078313	0	0	0.862381997	0.225403331	0.225403331	0.519168792	0.010078354	0.743090593	0.265246982	0.850924375	0.188432397	0.188432397	0.188432397	0.499652238	0.790273963	0.993493118	1	0.044260629	0.85108132	0.084712997	0.677834242	0.074570477	0.130518817	0.578050948	0.974305587	0.977237654	0.135085583	0.146180128	0.491161156	1.10E-84	0.028969365	0.288191531	0.189653932	0.636188625	0.732944647	0.276455127	1
cv.6__number	89	89	18	2	1	89	18	2	1	89	89	18	2	1	89	4	4	84	84	84	84	89	89	89	89	84	89	89	89	89	89	89	89	67	45	43	71	88	88	86	59	89	89	87	42	42	42	39	89
ci.6__CORR	0.029441588	0.056626515	0.174577253	1		0.239549421	-0.046433875	-1		0.283733939	0.239549421	-0.046433875	-1		0.283733939	-0.25819889	-0.25819889	0.094677715	0.055749373	0.113272795	0.143296479	0.037987476	0.010497381	0.010497381	0.010497381	0.03440905	0.088433132	-0.02363179		0.24009954	0.140155817	-0.043874417	0.022522749	0.110104203	0.40577804	0.389590714	-0.113165216	0.257738537	0.253657757	0.199133584	0.257451194	0.254903926	0.960525422	0.372034024	0.262250245	0.26854231	-0.015284501	-0.032572786
ci.6__p-Value	0.781755229	0.593934452	0.488406874	0	0	0.022197423	0.854831757	0	0	0.006420699	0.022197423	0.854831757	0	0	0.006420699	0.74180111	0.74180111	0.385883301	0.610170606	0.299072685	0.188094962	0.720719736	0.921331187	0.921331187	0.921331187	0.753125969	0.404522572	0.824043306	1	0.021883519	0.185148054	0.679644394	0.832177179	0.371412239	0.005683174	0.009812637	0.34045705	0.014185524	0.015849332	0.064444067	0.047047544	0.015920597	3.09E-51	0.000330789	0.093387362	0.085509404	0.923464129	0.843944285	1
ci.6__number	91	91	18	2	1	91	18	2	1	91	91	18	2	1	91	4	4	86	86	86	86	91	91	91	91	86	91	91	91	91	91	91	91	68	45	43	73	90	90	87	60	89	91	89	42	42	42	39	91
ct.6__CORR	-0.094348035	-0.116116409	-0.232786891	1		-0.104776897	-0.230460913	-1		-0.046675884	-0.104776897	-0.230460913	-1		-0.046675884	0.2	-0.4	-0.161176194	-0.016582284	0.024424333	-0.075407348	0.065504199	0.181761866	0.181761866	0.181761866	-0.012684079	0.028397869	0.047076673		0.159934828	0.035703356	0.149773861	0.045889513	0.08457064	0.195839956	0.466582498	-0.026764631	0.032537492	0.137533426	0.089568059	-0.251315587	0.150644151	0.215180989	0.826700501	-0.160891065	0.033759353	0.033599793	0.050877924
ct.6__p-Value	0.379152502	0.278531244	0.352584559	0	0	0.328478677	0.357552624	0	0	0.66403329	0.328478677	0.357552624	0	0	0.66403329	0.8	0.6	0.143012413	0.880991702	0.825457311	0.495406087	0.541937966	0.08824499	0.08824499	0.08824499	0.908830194	0.791648175	0.66132457	1	0.134354765	0.73976152	0.161242469	0.669360485	0.492909977	0.202650446	0.001611411	0.824656873	0.763457056	0.201315533	0.414963435	0.052752281	0.163694166	0.042856566	1.91E-23	0.308736535	0.831917181	0.832700276	0.758391115	1
ct.6__number	89	89	18	2	1	89	18	2	1	89	89	18	2	1	89	4	4	84	84	84	84	89	89	89	89	84	89	89	89	89	89	89	89	68	44	43	71	88	88	85	60	87	89	89	42	42	42	39	89
Global glomerulosclerosis.3__CORR	0.033502213	0.050328949	-0.105409255			0.033107518	0.948683298			0.065271674	0.033107518	0.948683298			0.065271674			0.032463314	0.0127164	-0.029687688	-0.032289284	0.051006169	0.016708955	0.016708955	0.016708955	-0.173116669	-0.143208838	-0.231005135		0.004659013	-0.155895559	-0.018768641	0.021503162	0.040005307	0.002906923	0.086200121	0.208876082	0.101141886	0.241117037	0.027852744	0.176731931	0.229653123	0.23590412	-0.016972294	0.981969638	0.326725918	0.050197949	0.356174297
Global glomerulosclerosis.3__p-Value	0.833179264	0.751603128	0.894590745	0	0	0.835117288	0.051316702	0	0	0.681306151	0.835117288	0.051316702	0	0	0.681306151	0	0	0.846580551	0.939599279	0.859561275	0.847393301	0.748368869	0.916355412	0.916355412	0.916355412	0.298624427	0.365589139	0.141048995	1	0.976639066	0.32419525	0.906088091	0.892480351	0.801396314	0.985423062	0.587271866	0.195844995	0.529209729	0.12398639	0.862759414	0.268999674	0.143455789	0.132577877	0.91504191	1.47E-30	0.034697762	0.752229242	0.026048402	1
Global glomerulosclerosis.3__number	42	42	4	0	0	42	4	0	0	42	42	4	0	0	42	2	2	38	38	38	38	42	42	42	42	38	42	42	42	42	42	42	42	42	42	42	40	41	42	41	41	42	42	42	42	42	42	39	42
Segmental glomerulosclerosis.3__CORR	-0.082512688	-0.075326726				0.242616526				0.194013325	0.242616526				0.194013325			0.134892495	-0.149336873	-0.177656107	-0.072699562	0.243919719	0.107047188	0.107047188	0.107047188	0.005268018	0.167747897	-0.012741519		-0.239265459	-0.103504573	-0.165589869	0.225693265	-0.055184134	-0.088630028	0.12474692	0.063455095	0.275130119	0.245329119	0.31631157	0.215859109	0.095004453	0.265915019	0.247263819	0.37280656	0.996164159	-0.012633843	0.144097446
Segmental glomerulosclerosis.3__p-Value	0.603417119	0.635417779	1	0	0	0.121594224	1	0	0	0.218269171	0.121594224	1	0	0	0.218269171	0	0	0.419403759	0.37086461	0.285936003	0.664466754	0.119543553	0.499833543	0.499833543	0.499833543	0.974958824	0.288294889	0.936169122	1	0.126988781	0.514208669	0.294631428	0.150679167	0.728511804	0.576738992	0.431201997	0.697282302	0.08168581	0.117355206	0.043924739	0.175267453	0.549523368	0.088733581	0.114400668	0.015035478	6.04E-44	0.936707446	0.381470409	1
Segmental glomerulosclerosis.3__number	42	42	4	0	0	42	4	0	0	42	42	4	0	0	42	2	2	38	38	38	38	42	42	42	42	38	42	42	42	42	42	42	42	42	42	42	40	41	42	41	41	42	42	42	42	42	42	39	42
Glomerula gesamt.3__CORR	0.145864702	0.065803946	0.4			-0.722476605	0			-0.631711176	-0.722476605	0			-0.631711176	1	-1	0.063023711	0.14930824	0.277330598	0.184244023	0.05970707	0.149015477	0.149015477	0.149015477	-0.318812117	0.383362175	0.027015543		-0.105902873	-0.204248939	0.097311745	-0.433840521	-0.264588008	-0.240857294	-0.162754225	-0.034238677	-0.440435626	-0.139860385	-0.289954004	-0.131955241	-0.008477296	-0.356771119	-0.367081742	-0.102156729	-0.207701348	0.733743633	-0.177639017
Glomerula gesamt.3__p-Value	0.356671466	0.678846518	0.6	0	0	6.60E-08	1	0	0	7.24E-06	6.60E-08	1	0	0	7.24E-06	0	0	0.706991025	0.370957392	0.091849935	0.268151624	0.707211353	0.346264704	0.346264704	0.346264704	0.05107086	0.012208484	0.865145477	1	0.504454359	0.194471191	0.539824885	0.004099686	0.090397487	0.124404329	0.303093073	0.833871257	0.003953165	0.377021176	0.065926569	0.410848521	0.957507162	0.02038047	0.016788135	0.519731687	0.186873879	3.24E-08	0.279299169	1
Glomerula gesamt.3__number	42	42	4	0	0	42	4	0	0	42	42	4	0	0	42	2	2	38	38	38	38	42	42	42	42	38	42	42	42	42	42	42	42	42	42	42	40	41	42	41	41	42	42	42	42	42	42	39	42
Maximum intimal elastosis in arcuate or interlobular artery (0=one layer of elastica, 1=two layers, 2=three layers, 3=four or more layers).6__CORR	0.291741105	0.256314197	1			-0.284265027	0.5			-0.274721844	-0.284265027	0.5			-0.274721844	1	-1	-0.090517904	-0.173920353	-0.091873174	-0.12931212	-0.119003085	0.044155897	0.044155897	0.044155897	-0.257335524	0.045249607	-0.054131939		-0.077536657	-0.271587244	0.35936468	-0.090656704	-0.179599047	-0.136577323	0.090577373	0.018248033	-0.031835115	0.108490761	-0.035679309	0.031495942	0.125789621	-0.281697126	0.05222619	0.155505457	-0.063327542	-0.02633322	0.849871756
Maximum intimal elastosis in arcuate or interlobular artery (0=one layer of elastica, 1=two layers, 2=three layers, 3=four or more layers).6__p-Value	0.071533525	0.115246385	0	0	0	0.079454344	0.666666667	0	0	0.090539519	0.079454344	0.666666667	0	0	0.090539519	0	0	0.599569213	0.310367013	0.594093003	0.452258438	0.470562136	0.789537032	0.789537032	0.789537032	0.129729344	0.784446005	0.743444617	1	0.638948506	0.094429578	0.024648733	0.583099291	0.273941989	0.407064755	0.58343033	0.913408977	0.847436355	0.510907173	0.829271271	0.849042939	0.445442004	0.082327333	0.752187338	0.344504402	0.7017212	0.87356813	7.73E-12	1
Maximum intimal elastosis in arcuate or interlobular artery (0=one layer of elastica, 1=two layers, 2=three layers, 3=four or more layers).6__number	39	39	3	0	0	39	3	0	0	39	39	3	0	0	39	2	2	36	36	36	36	39	39	39	39	36	39	39	39	39	39	39	39	39	39	39	38	39	39	39	39	39	39	39	39	39	39	39	39
atcmr_biopsy1__CORR	-0.283371899	-0.331081768	-0.637991606	-1		-0.186270434	-0.086455588	1		-0.188647523	-0.186270434	-0.086455588	1		-0.188647523	0	0	0.088737316	0.050518598	0.097891875	0.069034529	-0.202006743	-0.038668135	-0.038668135	-0.038668135	0.124710372	-0.044629786	0.090391773		0.714188122	0.717907158	0.565228294	0.137996777	0.550486606	0.531670366	0.319849839	0.141209427	-0.049782504	-0.114708165	-0.206623825	-0.206384635	0.148247815	0.09991958	0.045916239	-0.068914902	-0.183493961	-0.248939692	-0.18378526
atcmr_biopsy1__p-Value	0.006491604	0.001347933	0.00438743	0	0	0.077085989	0.733023371	0	0	0.0733219	0.077085989	0.733023371	0	0	0.0733219	1	1	0.416516947	0.644131582	0.369887539	0.52765745	0.054828999	0.715927137	0.715927137	0.715927137	0.252596289	0.674437933	0.394153763	1	1.90E-15	1.16E-15	5.31E-09	0.192077386	1.15E-06	0.000171047	0.036539915	0.233397702	0.641240072	0.281675179	0.054837794	0.113625663	0.165603298	0.346010126	0.669179156	0.664537189	0.244749251	0.111887207	0.262727015	1
atcmr_biopsy1__number	91	91	18	2	1	91	18	2	1	91	91	18	2	1	91	4	4	86	86	86	86	91	91	91	91	86	91	91	91	91	91	91	91	68	45	43	73	90	90	87	60	89	91	89	42	42	42	39	91
atcmr IA,B_biopsy1__CORR	-0.369489751	-0.398604612	-0.637991606	-1		-0.118283432	-0.086455588	1		-0.103279946	-0.118283432	-0.086455588	1		-0.103279946	0	0	0.004330167	0.065380862	0.046621817	0.02618608	-0.205106504	-0.13888311	-0.13888311	-0.13888311	0.188175135	-0.110158009	0.068069402		0.808844626	0.817246285	0.245655172	0.19041924	0.588095238	0.665149152	0.33023963	0.150592666	0.002133292	-0.059189637	-0.171250533	-0.150533962	0.109614909	0.14268248	0.068305446	-0.122448421	-0.125719048	-0.257158901	-0.283685484
atcmr IA,B_biopsy1__p-Value	0.000312856	9.10E-05	0.00438743	0	0	0.2641315	0.733023371	0	0	0.329949025	0.2641315	0.733023371	0	0	0.329949025	1	1	0.968436836	0.549782969	0.669919697	0.810851832	0.051136522	0.189210404	0.189210404	0.189210404	0.082729249	0.298580978	0.521452175	1	3.10E-22	5.11E-23	0.018920508	0.070613688	1.34E-07	6.22E-07	0.030556683	0.203471455	0.984079024	0.579469901	0.112749408	0.250944315	0.306510461	0.177271862	0.524759298	0.439805424	0.427591715	0.100162541	0.080095813	1
atcmr IA,B_biopsy1__number	91	91	18	2	1	91	18	2	1	91	91	18	2	1	91	4	4	86	86	86	86	91	91	91	91	86	91	91	91	91	91	91	91	68	45	43	73	90	90	87	60	89	91	89	42	42	42	39	91
atcmr IIA,B,III_biopsy1__CORR	-0.031460274	-0.056886486	-0.359535493			-0.115713396	0.129299135			-0.127750396	-0.115713396	0.129299135			-0.127750396	0	0	0.044156512	-0.031343954	-0.08825022	-0.035195421	-0.134605682	0.085607718	0.085607718	0.085607718	0.024453503	0.043994135	0.146267234		0.249468608	0.230643655	0.998578535	0.063785461	0.315609529	0.135276138	0.298006419	0.131920408	-0.034378869	-0.007969484	-0.225306611	-0.19839454	0.135608889	-0.055975045	0.042751196	-0.06895308	-0.166666667	-0.13809824	0.07719378
atcmr IIA,B,III_biopsy1__p-Value	0.767202234	0.592238613	0.14281188	0	0	0.274723235	0.609111235	0	0	0.227522187	0.274723235	0.609111235	0	0	0.227522187	1	1	0.686436605	0.774503726	0.419089775	0.747670477	0.203336202	0.419759213	0.419759213	0.419759213	0.823156119	0.678818218	0.166522336	1	0.017092311	0.027840147	4.03E-115	0.548056334	0.00874905	0.375614155	0.052266868	0.265903868	0.747693109	0.940573164	0.035888943	0.12861667	0.205116404	0.598193683	0.690781704	0.664362302	0.291458531	0.383121546	0.640436562	1
atcmr IIA,B,III_biopsy1__number	91	91	18	2	1	91	18	2	1	91	91	18	2	1	91	4	4	86	86	86	86	91	91	91	91	86	91	91	91	91	91	91	91	68	45	43	73	90	90	87	60	89	91	89	42	42	42	39	91
atcmr_biopsy2__CORR	-0.18481476	-0.199405399	-0.155537855			0.106866652	-0.116510346			-0.165056323	0.106866652	-0.116510346			-0.165056323	-1	1	0	-0.099938208	-0.464706302	-0.299375588	-0.279368848	0.029127586	0.029127586	0.029127586	0.489535464	0.199065415	0.635867064		0.070984221	0.116823126	0	0.40430377	0.27247463	0.344123601	0.774596669	0.161374306	0.253656076	0.220944717	0.111807414	0.176383421	-0.060465195	-0.170676983	-0.439137655	-0.544331054		-0.25819889	-0.866025404
atcmr_biopsy2__p-Value	0.477628068	0.442903041	0.551109868	0	0	0.683102713	0.656091649	0	0	0.526685636	0.683102713	0.656091649	0	0	0.526685636	0	0	1	0.712686983	0.069743389	0.259977597	0.277507231	0.911639263	0.911639263	0.911639263	0.054274515	0.443697133	0.00607647	1	0.78660372	0.655222079	1	0.107482084	0.345958738	0.570656465	0.225403331	0.65604383	0.343154685	0.410891801	0.680157551	0.705198308	0.817683847	0.51250012	0.077805048	0.455668946	1	0.74180111	0.333333333	1
atcmr_biopsy2__number	17	17	17	2	1	17	17	2	1	17	17	17	2	1	17	2	2	16	16	16	16	17	17	17	17	16	17	17	17	17	17	17	17	14	5	4	10	16	16	16	7	17	17	17	4	4	4	3	17
atcmr IA,B_biopsy2__CORR	0.125129333	0.079627757	0.090956084			-0.170454545	-0.249870968			-0.295302053	-0.170454545	-0.249870968			-0.295302053	1	-1	-0.111752054	-0.08213423	-0.342998292	-0.271987815	-0.55571893	-0.295302053	-0.295302053	-0.295302053	0.250640206	0	0.4375		-0.062696233	-0.163525247	-0.316227766	-0.171498585	0	-0.544107188		0.102062073	0.152086874	0.254925033	-0.059047803	-0.25819889	0.028843487	0.221162934	-0.445215381
atcmr IA,B_biopsy2__p-Value	0.620798941	0.753462098	0.719643304	0	0	0.498891358	0.317317222	0	0	0.234173139	0.498891358	0.317317222	0	0	0.234173139	0	0	0.669371297	0.753989589	0.177717882	0.29092687	0.016642255	0.234173139	0.234173139	0.234173139	0.331892511	1	0.069419481	1	0.804796919	0.516752994	0.201095934	0.496226092	1	0.343110821	1	0.77905035	0.560086332	0.323414726	0.821892507	0.576131726	0.909546838	0.37780571	0.064099001	1	1	1	1	1
atcmr IA,B_biopsy2__number	18	18	18	2	1	18	18	2	1	18	18	18	2	1	18	2	2	17	17	17	17	18	18	18	18	17	18	18	18	18	18	18	18	14	5	4	10	17	17	17	7	18	18	18	4	4	4	3	18
atcmr IIA,B,III_biopsy2__CORR	-0.441771379	-0.42599383	-0.441499938			0.315163568	-0.062994079			-0.094491118	0.315163568	-0.062994079			-0.094491118	-1	1	0	-0.063698359	-0.193827935	-0.161631738	0.036251373	0.220479276	0.220479276	0.220479276	0.462250164	0.303894871	0.640172968		0.407411043	0.344526495	0.19047619	0.540061725	0.434225965	0.72547625	0.774596669	0.102062073	0.045692657	-0.136557748	0.040110456	0.3	0	-0.207631249	-0.074977951	-0.544331054		-0.25819889	-0.866025404
atcmr IIA,B,III_biopsy2__p-Value	0.075834879	0.08819819	0.07603623	0	0	0.217882944	0.810186582	0	0	0.718301257	0.217882944	0.810186582	0	0	0.718301257	0	0	1	0.814703805	0.471964702	0.549815777	0.8901395	0.395128571	0.395128571	0.395128571	0.071431313	0.23567906	0.005638555	1	0.1045509	0.175667062	0.463998407	0.025229202	0.120807021	0.165370396	0.225403331	0.77905035	0.866558712	0.614053953	0.882748969	0.513309691	1	0.423913692	0.774880358	0.455668946	1	0.74180111	0.333333333	1
atcmr IIA,B,III_biopsy2__number	17	17	17	2	1	17	17	2	1	17	17	17	2	1	17	2	2	16	16	16	16	17	17	17	17	16	17	17	17	17	17	17	17	14	5	4	10	16	16	16	7	17	17	17	4	4	4	3	17
atcmr_1biopsy_pp__CORR	-0.249019127	-0.300261692	-0.288127316	1		-0.20901426	-0.044021031	-1		-0.096466199	-0.20901426	-0.044021031	-1		-0.096466199	0.105409255	0.105409255	0.162516613	0.057810637	0.044523075	0.090296355	-0.127911983	0.021579516	0.021579516	0.021579516	0.121690894	0.035881652	0.090371285		0.632477183	0.63332882	0.542960974	0.097580975	0.496027561	0.508476354	0.319849839	0.109194811	-0.024048762	-0.103054147	-0.111995276	-0.142405275	0.129595566	0.128743097	0.031415948	-0.068914902	-0.183493961	-0.248939692	-0.18378526
atcmr_1biopsy_pp__p-Value	0.017299556	0.003830899	0.24626937	0	0	0.046775688	0.862305215	0	0	0.363016849	0.046775688	0.862305215	0	0	0.363016849	0.894590745	0.894590745	0.134908804	0.597005718	0.683971168	0.408343915	0.226929858	0.83910895	0.83910895	0.83910895	0.264355616	0.735614789	0.3942614	1	1.76E-11	1.62E-11	2.69E-08	0.357471605	1.70E-05	0.0003621	0.036539915	0.357775571	0.821987078	0.333760105	0.301713103	0.277742055	0.226113613	0.223900316	0.770087954	0.664537189	0.244749251	0.111887207	0.262727015	1
atcmr_1biopsy_pp__number	91	91	18	2	1	91	18	2	1	91	91	18	2	1	91	4	4	86	86	86	86	91	91	91	91	86	91	91	91	91	91	91	91	68	45	43	73	90	90	87	60	89	91	89	42	42	42	39	91
atcmr IA,B_1biopsy_pp__CORR	-0.322771246	-0.359681427	-0.377854527			-0.168648039	-0.144560827			-0.057317987	-0.168648039	-0.144560827			-0.057317987	0.105409255	0.105409255	0.053900475	0.072817974	-0.01214718	0.032142625	-0.212929244	-0.142947074	-0.142947074	-0.142947074	0.210696793	-0.084573981	0.087989417		0.762295792	0.76893302	0.225505628	0.165381819	0.559502885	0.638222781	0.33023963	0.13686607	0.053771504	-0.016150717	-0.132897358	-0.168968718	0.111642732	0.196533983	0.031199869	-0.122448421	-0.125719048	-0.257158901	-0.283685484
atcmr IA,B_1biopsy_pp__p-Value	0.001805775	0.00046235	0.122109044	0	0	0.110036531	0.56711279	0	0	0.589428675	0.110036531	0.56711279	0	0	0.589428675	0.894590745	0.894590745	0.622085622	0.505225771	0.911613173	0.768916417	0.042719898	0.176461475	0.176461475	0.176461475	0.051504882	0.425415632	0.406893634	1	1.68E-18	5.58E-19	0.031617392	0.117198432	7.05E-07	2.40E-06	0.030556683	0.248236206	0.614714722	0.879906917	0.219782552	0.196843777	0.297594021	0.061880405	0.771625984	0.439805424	0.427591715	0.100162541	0.080095813	1
atcmr IA,B_1biopsy_pp__number	91	91	18	2	1	91	18	2	1	91	91	18	2	1	91	4	4	86	86	86	86	91	91	91	91	86	91	91	91	91	91	91	91	68	45	43	73	90	90	87	60	89	91	89	42	42	42	39	91
atcmr IIA,B,III_1biopsypp__CORR	-0.017324512	-0.043303855	-0.155558838	1		-0.116234145	0.083675965	-1		-0.045132573	-0.116234145	0.083675965	-1		-0.045132573	0	0	0.105043586	-0.022892423	-0.07718924	0.009006001	-0.004013655	0.165682288	0.165682288	0.165682288	-0.008226379	0.131035391	0.106436175		0.185821137	0.167458758	0.900248984	0.032529847	0.248833485	0.135276138	0.298006419	0.09866573	-0.065332288	-0.055995208	-0.125797914	-0.084976083	0.089070715	-0.05034236	0.072978296	-0.06895308	-0.166666667	-0.13809824	0.07719378
atcmr IIA,B,III_1biopsypp__p-Value	0.87052401	0.683587049	0.537650155	0	0	0.2725544	0.741324256	0	0	0.670980882	0.2725544	0.741324256	0	0	0.670980882	1	1	0.335775472	0.83427926	0.479937029	0.93440995	0.969880083	0.116524929	0.116524929	0.116524929	0.940076887	0.215692227	0.315303233	1	0.077814544	0.112603864	6.75E-34	0.759523761	0.040736979	0.375614155	0.052266868	0.406267777	0.540678793	0.600137246	0.245636779	0.518574229	0.406502476	0.635573027	0.496725937	0.664362302	0.291458531	0.383121546	0.640436562	1
atcmr IIA,B,III_1biopsypp__number	91	91	18	2	1	91	18	2	1	91	91	18	2	1	91	4	4	86	86	86	86	91	91	91	91	86	91	91	91	91	91	91	91	68	45	43	73	90	90	87	60	89	91	89	42	42	42	39	91
atcmr_all_biopsies__CORR	-0.283371899	-0.331081768	-0.637991606	-1		-0.186270434	-0.086455588	1		-0.188647523	-0.186270434	-0.086455588	1		-0.188647523	0	0	0.088737316	0.050518598	0.097891875	0.069034529	-0.202006743	-0.038668135	-0.038668135	-0.038668135	0.124710372	-0.044629786	0.090391773		0.714188122	0.717907158	0.565228294	0.137996777	0.550486606	0.531670366	0.319849839	0.141209427	-0.049782504	-0.114708165	-0.206623825	-0.206384635	0.148247815	0.09991958	0.045916239	-0.068914902	-0.183493961	-0.248939692	-0.18378526
atcmr_all_biopsies__p-Value	0.006491604	0.001347933	0.00438743	0	0	0.077085989	0.733023371	0	0	0.0733219	0.077085989	0.733023371	0	0	0.0733219	1	1	0.416516947	0.644131582	0.369887539	0.52765745	0.054828999	0.715927137	0.715927137	0.715927137	0.252596289	0.674437933	0.394153763	1	1.90E-15	1.16E-15	5.31E-09	0.192077386	1.15E-06	0.000171047	0.036539915	0.233397702	0.641240072	0.281675179	0.054837794	0.113625663	0.165603298	0.346010126	0.669179156	0.664537189	0.244749251	0.111887207	0.262727015	1
atcmr_all_biopsies__number	91	91	18	2	1	91	18	2	1	91	91	18	2	1	91	4	4	86	86	86	86	91	91	91	91	86	91	91	91	91	91	91	91	68	45	43	73	90	90	87	60	89	91	89	42	42	42	39	91
atcmr IA,B_all_biopsies__CORR	-0.369489751	-0.398604612	-0.637991606	-1		-0.118283432	-0.086455588	1		-0.103279946	-0.118283432	-0.086455588	1		-0.103279946	0	0	0.004330167	0.065380862	0.046621817	0.02618608	-0.205106504	-0.13888311	-0.13888311	-0.13888311	0.188175135	-0.110158009	0.068069402		0.808844626	0.817246285	0.245655172	0.19041924	0.588095238	0.665149152	0.33023963	0.150592666	0.002133292	-0.059189637	-0.171250533	-0.150533962	0.109614909	0.14268248	0.068305446	-0.122448421	-0.125719048	-0.257158901	-0.283685484
atcmr IA,B_all_biopsies__p-Value	0.000312856	9.10E-05	0.00438743	0	0	0.2641315	0.733023371	0	0	0.329949025	0.2641315	0.733023371	0	0	0.329949025	1	1	0.968436836	0.549782969	0.669919697	0.810851832	0.051136522	0.189210404	0.189210404	0.189210404	0.082729249	0.298580978	0.521452175	1	3.10E-22	5.11E-23	0.018920508	0.070613688	1.34E-07	6.22E-07	0.030556683	0.203471455	0.984079024	0.579469901	0.112749408	0.250944315	0.306510461	0.177271862	0.524759298	0.439805424	0.427591715	0.100162541	0.080095813	1
atcmr IA,B_all_biopsies__number	91	91	18	2	1	91	18	2	1	91	91	18	2	1	91	4	4	86	86	86	86	91	91	91	91	86	91	91	91	91	91	91	91	68	45	43	73	90	90	87	60	89	91	89	42	42	42	39	91
atcmr IIA,B,III_all_biopsies__CORR	-0.031460274	-0.056886486	-0.359535493			-0.115713396	0.129299135			-0.127750396	-0.115713396	0.129299135			-0.127750396	0	0	0.044156512	-0.031343954	-0.08825022	-0.035195421	-0.134605682	0.085607718	0.085607718	0.085607718	0.024453503	0.043994135	0.146267234		0.249468608	0.230643655	0.998578535	0.063785461	0.315609529	0.135276138	0.298006419	0.131920408	-0.034378869	-0.007969484	-0.225306611	-0.19839454	0.135608889	-0.055975045	0.042751196	-0.06895308	-0.166666667	-0.13809824	0.07719378
atcmr IIA,B,III_all_biopsies__p-Value	0.767202234	0.592238613	0.14281188	0	0	0.274723235	0.609111235	0	0	0.227522187	0.274723235	0.609111235	0	0	0.227522187	1	1	0.686436605	0.774503726	0.419089775	0.747670477	0.203336202	0.419759213	0.419759213	0.419759213	0.823156119	0.678818218	0.166522336	1	0.017092311	0.027840147	4.03E-115	0.548056334	0.00874905	0.375614155	0.052266868	0.265903868	0.747693109	0.940573164	0.035888943	0.12861667	0.205116404	0.598193683	0.690781704	0.664362302	0.291458531	0.383121546	0.640436562	1
atcmr IIA,B,III_all_biopsies__number	91	91	18	2	1	91	18	2	1	91	91	18	2	1	91	4	4	86	86	86	86	91	91	91	91	86	91	91	91	91	91	91	91	68	45	43	73	90	90	87	60	89	91	89	42	42	42	39	91
aabmr_biopsy1__CORR	-0.072234849	-0.08783202	-0.58081787			-0.062287349	-0.412393049			-0.076443565	-0.062287349	-0.412393049			-0.076443565	0	0	-0.123502304	-0.177346491	-0.264449146	-0.241424259	-0.032908726	0.022648687	0.022648687	0.022648687	0.084941199	-0.277350098	0.100956609		0.308917248	0.266210361	0.482878867	0.581747938	0.47744063	0.381729071	0.453376429	0.596704278	0.417975631	0.274645471	0.106225647	0.060236267	0.066445848	-0.047329043	0.134976381	0.067053787	0.223814129	-0.294731517	0.154004286
aabmr_biopsy1__p-Value	0.583365229	0.504565429	0.131102285	0	0	0.636365939	0.309958736	0	0	0.561561469	0.636365939	0.309958736	0	0	0.561561469	1	1	0.364491371	0.191009106	0.048891156	0.073049049	0.802884954	0.863620334	0.863620334	0.863620334	0.533658038	0.031917986	0.442772267	1	0.016324084	0.039788314	9.32E-05	1.09E-06	0.000114638	0.012613697	0.002911666	4.86E-07	0.000890379	0.033698036	0.423278621	0.656245271	0.617065738	0.719521369	0.303835218	0.680998562	0.165038607	0.064865386	0.355925448	1
aabmr_biopsy1__number	60	60	8	0	0	60	8	0	0	60	60	8	0	0	60	4	4	56	56	56	56	60	60	60	60	56	60	60	60	60	60	60	60	60	42	41	60	60	60	59	57	59	60	60	40	40	40	38	60
caabmr_biopsy1__CORR	-0.070616052	-0.077050698	-0.58081787			0.068974695	-0.412393049			0.056142194	0.068974695	-0.412393049			0.056142194	0	0	-0.01068925	-0.132837296	-0.142848339	-0.123999956	0.029002855	-0.009623841	-0.009623841	-0.009623841	0.160436126	-0.23570226	0.166826761		0.287611585	0.282675558	0.233261883	0.711541823	0.443282536	0.421719464	0.40254451	0.491931434	0.537045176	0.305713172	0.215121579	0.138554051	-0.004855709	0.038834989	0.114707867	0.084375977	0.314285714	-0.295882194	0.108973486
caabmr_biopsy1__p-Value	0.591852682	0.558448114	0.131102285	0	0	0.60051434	0.309958736	0	0	0.67006133	0.60051434	0.309958736	0	0	0.67006133	1	1	0.937677659	0.329075944	0.293595462	0.362546953	0.82589021	0.941822462	0.941822462	0.941822462	0.237529103	0.069836069	0.202663178	1	0.025862039	0.028641973	0.072867008	1.86E-10	0.000389445	0.005408662	0.009074071	6.55E-05	9.69E-06	0.017529634	0.101788233	0.304018977	0.970884007	0.768301194	0.382816826	0.604707047	0.048262243	0.06377736	0.514877748	1
caabmr_biopsy1__number	60	60	8	0	0	60	8	0	0	60	60	8	0	0	60	4	4	56	56	56	56	60	60	60	60	56	60	60	60	60	60	60	60	60	42	41	60	60	60	59	57	59	60	60	40	40	40	38	60
CIABMR_biopsy1__CORR	-0.004045183	0.08901136	0.165947963			0.424519897	0.08247861			0.394870889	0.424519897	0.08247861			0.394870889	-0.25819889	-0.25819889	-0.029616288	0.13269251	-0.166051382	-0.0260768	0.060918181	-0.004042822	-0.004042822	-0.004042822	-0.073397584	0.198029509	0.052060363		0.003746389	-0.108386967	-0.152428252	0.287910761	0.032037146	0.093050286	0.116441945	-0.009103636	0.747868707	0.282996891	0.461920615	0.301706817	0.075019506	0.348031113	0.214164189	0.115156518	0.179374001	-0.082558891	0.117763357
CIABMR_biopsy1__p-Value	0.975528869	0.498837819	0.69451287	0	0	0.000723364	0.846052524	0	0	0.00179471	0.000723364	0.846052524	0	0	0.00179471	0.74180111	0.74180111	0.828460229	0.32960811	0.221291599	0.848704224	0.643813308	0.975543148	0.975543148	0.975543148	0.590856634	0.12933566	0.692811172	1	0.977335918	0.409750211	0.244960984	0.025701116	0.808004822	0.557801608	0.468448113	0.944962178	6.59E-12	0.028453675	0.00023071	0.022559977	0.572275602	0.00643241	0.100354325	0.47920719	0.268078152	0.612535873	0.481340627	1
CIABMR_biopsy1__number	60	60	8	0	0	60	8	0	0	60	60	8	0	0	60	4	4	56	56	56	56	60	60	60	60	56	60	60	60	60	60	60	60	60	42	41	60	60	60	59	57	59	60	60	40	40	40	38	60
aabmr_biopsy2__CORR	-0.513528475	-0.484999116	-0.457099804			0.113960576	0			0	0.113960576	0			0	-1	1	-0.182314663	0.280691786	-0.220782758	-0.180352726	-0.330798442	-0.113960576	-0.113960576	-0.113960576	0.639602149	-0.337099931	0.309031486		0.544398076	0.624531027	0.778498944	0.6770032	0.619677335	0.774596669	0.866025404	0.3	0.077266741	-0.070710678	-0.362738125	-0.316227766	-0.280691786	-0.154609474	0.140345893	-0.866025404		0	-1
aabmr_biopsy2__p-Value	0.072659001	0.092982427	0.11632914	0	0	0.71086069	1	0	0	1	0.71086069	1	0	0	1	0	0	0.551080211	0.352919084	0.468541511	0.555446594	0.269599407	0.71086069	0.71086069	0.71086069	0.018569194	0.260024562	0.304237276	1	0.054411055	0.022499554	0.001718768	0.011030721	0.031622367	0.225403331	0.333333333	0.513309691	0.811356891	0.82714033	0.246520341	0.541469739	0.352919084	0.614026972	0.647446825	0.333333333	1	1	0	1
aabmr_biopsy2__number	13	13	13	1	0	13	13	1	0	13	13	13	1	0	13	2	2	13	13	13	13	13	13	13	13	13	13	13	13	13	13	13	13	12	4	3	7	12	12	12	6	13	13	13	3	3	3	2	13
caabmr_biopsy2__CORR	-0.513528475	-0.484999116	-0.457099804			0.113960576	0			0	0.113960576	0			0	-1	1	-0.182314663	0.280691786	-0.220782758	-0.180352726	-0.330798442	-0.113960576	-0.113960576	-0.113960576	0.639602149	-0.337099931	0.309031486		0.544398076	0.624531027	0.778498944	0.6770032	0.619677335	0.774596669	0.866025404	0.3	0.077266741	-0.070710678	-0.362738125	-0.316227766	-0.280691786	-0.154609474	0.140345893	-0.866025404		0	-1
caabmr_biopsy2__p-Value	0.072659001	0.092982427	0.11632914	0	0	0.71086069	1	0	0	1	0.71086069	1	0	0	1	0	0	0.551080211	0.352919084	0.468541511	0.555446594	0.269599407	0.71086069	0.71086069	0.71086069	0.018569194	0.260024562	0.304237276	1	0.054411055	0.022499554	0.001718768	0.011030721	0.031622367	0.225403331	0.333333333	0.513309691	0.811356891	0.82714033	0.246520341	0.541469739	0.352919084	0.614026972	0.647446825	0.333333333	1	1	0	1
caabmr_biopsy2__number	13	13	13	1	0	13	13	1	0	13	13	13	1	0	13	2	2	13	13	13	13	13	13	13	13	13	13	13	13	13	13	13	13	12	4	3	7	12	12	12	6	13	13	13	3	3	3	2	13
CIABMR_biopsy2__CORR	0.465474668	0.423158789	0.508491432			0.042257713	0.338061702			0.295803989	0.042257713	0.338061702			0.295803989			-0.045069391	-0.2081666	-0.070172947	-0.044584387	-0.024532669	-0.126773138	-0.126773138	-0.126773138	-0.527046277	0.025	-0.429719782		-0.269157613	-0.162107612	-0.057735027	-0.228217732	-0.489897949	0.25819889	0	0.645497224	0.671931944	0.614918694	0.458831468	0.632455532	0.5204165	0.710901019	0.2081666	0.866025404		0.866025404
CIABMR_biopsy2__p-Value	0.108946901	0.149661373	0.075997233	0	0	0.890975812	0.258581153	0	0	0.326460329	0.890975812	0.258581153	0	0	0.326460329	0	0	0.883764498	0.494944773	0.819803584	0.885007849	0.936593711	0.679824426	0.679824426	0.679824426	0.06420949	0.935388106	0.142782759	1	0.373867944	0.59672519	0.851389459	0.453301492	0.105933941	0.74180111	1	0.117386795	0.016696675	0.03334107	0.13351965	0.177807808	0.068261928	0.006448886	0.494944773	0.333333333	1	0.333333333	0	1
CIABMR_biopsy2__number	13	13	13	1	0	13	13	1	0	13	13	13	1	0	13	2	2	13	13	13	13	13	13	13	13	13	13	13	13	13	13	13	13	12	4	3	7	12	12	12	6	13	13	13	3	3	3	2	13
aabmr_1biopsy_pp__CORR	-0.079360369	-0.091475414	-0.525427083			-0.064528585	-0.406181197			-0.094103001	-0.064528585	-0.406181197			-0.094103001	0	0	-0.118778313	-0.179575929	-0.253905475	-0.235082284	-0.024584393	0.032262261	0.032262261	0.032262261	0.090778965	-0.275464624	0.10522964		0.312198434	0.271291677	0.484793835	0.5840346	0.478543807	0.381729071	0.453376429	0.596704278	0.384008502	0.266186397	0.096834486	0.060236267	0.05576712	-0.064383574	0.140915875	0.067053787	0.223814129	-0.294731517	0.154004286
aabmr_1biopsy_pp__p-Value	0.539786812	0.47950163	0.118833633	0	0	0.618288037	0.244128682	0	0	0.466916632	0.618288037	0.244128682	0	0	0.466916632	1	1	0.374515814	0.177390823	0.05444997	0.075675897	0.849570222	0.80341629	0.80341629	0.80341629	0.497959734	0.030236102	0.415656361	1	0.013499561	0.032936502	6.52E-05	6.26E-07	9.58E-05	0.012613697	0.002911666	4.86E-07	0.002061547	0.03812163	0.457843471	0.656245271	0.669468987	0.619079032	0.274633609	0.680998562	0.165038607	0.064865386	0.355925448	1
aabmr_1biopsy_pp__number	62	62	10	0	0	62	10	0	0	62	62	10	0	0	62	4	4	58	58	58	58	62	62	62	62	58	62	62	62	62	62	62	62	61	42	41	60	62	61	61	57	61	62	62	40	40	40	38	62
caabmr_1biopsy_pp__CORR	-0.076259492	-0.079317871	-0.525427083			0.065546815	-0.406181197			0.035059483	0.065546815	-0.406181197			0.035059483	0	0	-0.008109599	-0.13486618	-0.135403669	-0.119373831	0.035840676	-0.003048497	-0.003048497	-0.003048497	0.164801677	-0.234260643	0.169800396		0.289636159	0.285773302	0.235984272	0.712645189	0.444235513	0.421719464	0.40254451	0.491931434	0.501515965	0.298175651	0.205805645	0.138554051	-0.011287978	0.020858317	0.119837687	0.084375977	0.314285714	-0.295882194	0.108973486
caabmr_1biopsy_pp__p-Value	0.555789766	0.540004605	0.118833633	0	0	0.612746061	0.244128682	0	0	0.786757364	0.612746061	0.244128682	0	0	0.786757364	1	1	0.95182322	0.312796191	0.310853728	0.372108479	0.782121547	0.981239129	0.981239129	0.981239129	0.216367923	0.066858566	0.1870339	1	0.022408741	0.024349619	0.064819584	8.21E-11	0.00033522	0.005408662	0.009074071	6.55E-05	3.29E-05	0.01959497	0.111558725	0.304018977	0.931195538	0.872161457	0.353537876	0.604707047	0.048262243	0.06377736	0.514877748	1
caabmr_1biopsy_pp__number	62	62	10	0	0	62	10	0	0	62	62	10	0	0	62	4	4	58	58	58	58	62	62	62	62	58	62	62	62	62	62	62	62	61	42	41	60	62	61	61	57	61	62	62	40	40	40	38	62
CIABMR_1biopsy_pp__CORR	0.031869546	0.112144898	0.496849555			0.391660191	0.341881729			0.456537907	0.391660191	0.341881729			0.456537907	-0.25819889	-0.25819889	-0.042179338	0.136648211	-0.192338928	-0.043644809	0.013868657	-0.05780163	-0.05780163	-0.05780163	-0.104384846	0.202878538	0.014206437		-0.033207579	-0.149319344	-0.165440969	0.230539066	0.013165265	0.093050286	0.116441945	-0.009103636	0.762713132	0.302670879	0.474576645	0.301706817	0.118040593	0.411630606	0.139114656	0.115156518	0.179374001	-0.082558891	0.117763357
CIABMR_1biopsy_pp__p-Value	0.805762286	0.38550314	0.144039006	0	0	0.001644102	0.333587002	0	0	0.000191788	0.001644102	0.333587002	0	0	0.000191788	0.74180111	0.74180111	0.753235881	0.306385797	0.148046232	0.744947725	0.914801158	0.65542278	0.65542278	0.65542278	0.435508864	0.113774662	0.912734073	1	0.79777628	0.246732736	0.198775221	0.07143662	0.919787722	0.557801608	0.468448113	0.944962178	5.85E-13	0.017743135	0.000111498	0.022559977	0.364921615	0.000887692	0.280876905	0.47920719	0.268078152	0.612535873	0.481340627	1
CIABMR_1biopsy_pp__number	62	62	10	0	0	62	10	0	0	62	62	10	0	0	62	4	4	58	58	58	58	62	62	62	62	58	62	62	62	62	62	62	62	61	42	41	60	62	61	61	57	61	62	62	40	40	40	38	62
aabmr_all_biopsies__CORR	-0.072234849	-0.08783202	-0.58081787			-0.062287349	-0.412393049			-0.076443565	-0.062287349	-0.412393049			-0.076443565	0	0	-0.123502304	-0.177346491	-0.264449146	-0.241424259	-0.032908726	0.022648687	0.022648687	0.022648687	0.084941199	-0.277350098	0.100956609		0.308917248	0.266210361	0.482878867	0.581747938	0.47744063	0.381729071	0.453376429	0.596704278	0.417975631	0.274645471	0.106225647	0.060236267	0.066445848	-0.047329043	0.134976381	0.067053787	0.223814129	-0.294731517	0.154004286
aabmr_all_biopsies__p-Value	0.583365229	0.504565429	0.131102285	0	0	0.636365939	0.309958736	0	0	0.561561469	0.636365939	0.309958736	0	0	0.561561469	1	1	0.364491371	0.191009106	0.048891156	0.073049049	0.802884954	0.863620334	0.863620334	0.863620334	0.533658038	0.031917986	0.442772267	1	0.016324084	0.039788314	9.32E-05	1.09E-06	0.000114638	0.012613697	0.002911666	4.86E-07	0.000890379	0.033698036	0.423278621	0.656245271	0.617065738	0.719521369	0.303835218	0.680998562	0.165038607	0.064865386	0.355925448	1
aabmr_all_biopsies__number	60	60	8	0	0	60	8	0	0	60	60	8	0	0	60	4	4	56	56	56	56	60	60	60	60	56	60	60	60	60	60	60	60	60	42	41	60	60	60	59	57	59	60	60	40	40	40	38	60
caabmr_all_biopsies__CORR	-0.070616052	-0.077050698	-0.58081787			0.068974695	-0.412393049			0.056142194	0.068974695	-0.412393049			0.056142194	0	0	-0.01068925	-0.132837296	-0.142848339	-0.123999956	0.029002855	-0.009623841	-0.009623841	-0.009623841	0.160436126	-0.23570226	0.166826761		0.287611585	0.282675558	0.233261883	0.711541823	0.443282536	0.421719464	0.40254451	0.491931434	0.537045176	0.305713172	0.215121579	0.138554051	-0.004855709	0.038834989	0.114707867	0.084375977	0.314285714	-0.295882194	0.108973486
caabmr_all_biopsies__p-Value	0.591852682	0.558448114	0.131102285	0	0	0.60051434	0.309958736	0	0	0.67006133	0.60051434	0.309958736	0	0	0.67006133	1	1	0.937677659	0.329075944	0.293595462	0.362546953	0.82589021	0.941822462	0.941822462	0.941822462	0.237529103	0.069836069	0.202663178	1	0.025862039	0.028641973	0.072867008	1.86E-10	0.000389445	0.005408662	0.009074071	6.55E-05	9.69E-06	0.017529634	0.101788233	0.304018977	0.970884007	0.768301194	0.382816826	0.604707047	0.048262243	0.06377736	0.514877748	1
caabmr_all_biopsies__number	60	60	8	0	0	60	8	0	0	60	60	8	0	0	60	4	4	56	56	56	56	60	60	60	60	56	60	60	60	60	60	60	60	60	42	41	60	60	60	59	57	59	60	60	40	40	40	38	60
CIABMR_all_biopsies__CORR	-0.004045183	0.08901136	0.165947963			0.424519897	0.08247861			0.394870889	0.424519897	0.08247861			0.394870889	-0.25819889	-0.25819889	-0.029616288	0.13269251	-0.166051382	-0.0260768	0.060918181	-0.004042822	-0.004042822	-0.004042822	-0.073397584	0.198029509	0.052060363		0.003746389	-0.108386967	-0.152428252	0.287910761	0.032037146	0.093050286	0.116441945	-0.009103636	0.747868707	0.282996891	0.461920615	0.301706817	0.075019506	0.348031113	0.214164189	0.115156518	0.179374001	-0.082558891	0.117763357
CIABMR_all_biopsies__p-Value	0.975528869	0.498837819	0.69451287	0	0	0.000723364	0.846052524	0	0	0.00179471	0.000723364	0.846052524	0	0	0.00179471	0.74180111	0.74180111	0.828460229	0.32960811	0.221291599	0.848704224	0.643813308	0.975543148	0.975543148	0.975543148	0.590856634	0.12933566	0.692811172	1	0.977335918	0.409750211	0.244960984	0.025701116	0.808004822	0.557801608	0.468448113	0.944962178	6.59E-12	0.028453675	0.00023071	0.022559977	0.572275602	0.00643241	0.100354325	0.47920719	0.268078152	0.612535873	0.481340627	1
CIABMR_all_biopsies__number	60	60	8	0	0	60	8	0	0	60	60	8	0	0	60	4	4	56	56	56	56	60	60	60	60	56	60	60	60	60	60	60	60	60	42	41	60	60	60	59	57	59	60	60	40	40	40	38	60
catcmrI_biopsy1__CORR	-0.293091084	-0.282042511	-0.774596669			0.144183387	0.25819889			0.201856742	0.144183387	0.25819889			0.201856742			-0.079568642	0.029462783	-0.034968702	-0.030302473	-0.054236737	0	0	0	0.173902086	-0.171908899	0.231589739		0.695951052	0.712987236	0.103189482	0.345383267	0.517822933	0.72935946	0.423669524	0.019862886	0.277335057	0.172760844	-0.060593055	-0.21261561	0.129036165	0.376847817	0.272457888	-0.141626839	-0.228217732	-0.298698925	-0.169573192
catcmrI_biopsy1__p-Value	0.056466646	0.066895366	0.225403331	0	0	0.356296056	0.74180111	0	0	0.194263853	0.356296056	0.74180111	0	0	0.194263853	0	0	0.630158624	0.858685938	0.83262283	0.854700868	0.729772332	1	1	1	0.289701	0.270333288	0.135101197	1	2.21E-07	8.12E-08	0.510229209	0.023304898	0.000376013	2.90E-08	0.004640144	0.901898562	0.075377723	0.267930201	0.703063981	0.176426971	0.409559496	0.012740822	0.077129532	0.370964098	0.146044025	0.054669628	0.30205917	1
catcmrI_biopsy1__number	43	43	4	0	0	43	4	0	0	43	43	4	0	0	43	2	2	39	39	39	39	43	43	43	43	39	43	43	43	43	43	43	43	43	43	43	41	42	43	42	42	43	43	43	42	42	42	39	43
catcmrI_biopsy2__CORR	-0.25819889	-0.25819889	0.544331054			0.774596669	0.774596669			0.774596669	0.774596669	0.774596669			0.774596669			-0.816496581	-0.333333333	-0.333333333	-0.774596669	-0.333333333	-0.774596669	-0.774596669	-0.774596669	-0.577350269		-0.544331054		-0.544331054	-0.544331054	-0.333333333	-0.333333333	-0.577350269				0.816496581	0	1			0.577350269	0.333333333
catcmrI_biopsy2__p-Value	0.74180111	0.74180111	0.455668946	0	0	0.225403331	0.225403331	0	0	0.225403331	0.225403331	0.225403331	0	0	0.225403331	0	0	0.183503419	0.666666667	0.666666667	0.225403331	0.666666667	0.225403331	0.225403331	0.225403331	0.422649731	1	0.455668946	1	0.455668946	0.455668946	0.666666667	0.666666667	0.422649731	1	0	1	0.183503419	1	0	1	1	0.422649731	0.666666667	0	0	0	0	1
catcmrI_biopsy2__number	4	4	4	0	0	4	4	0	0	4	4	4	0	0	4	2	2	4	4	4	4	4	4	4	4	4	4	4	4	4	4	4	4	4	3	2	3	4	4	4	3	4	4	4	2	2	2	2	4
catcmrI_1biopsy_pp__CORR	-0.240824907	-0.235195249	-0.398862018			0.134264571	0.474341649			0.307680153	0.134264571	0.474341649			0.307680153	0	0	-0.072283131	0.046800774	-0.062592299	-0.027279112	0	0.022374668	0.022374668	0.022374668	0.084841502	-0.122023383	0.14714681		0.604484437	0.596635845	0.070152783	0.284826354	0.446594601	0.73093998	0.423669524	0.025683804	0.298627771	0.128212205	0.038450387	-0.206643693	0.08279951	0.433471367	0.288222382	-0.141626839	-0.228217732	-0.298698925	-0.169573192
catcmrI_1biopsy_pp__p-Value	0.106911589	0.115618387	0.375422448	0	0	0.373679031	0.282179859	0	0	0.03751489	0.373679031	0.282179859	0	0	0.03751489	1	1	0.649176151	0.768519745	0.693736678	0.863842106	1	0.882662831	0.882662831	0.882662831	0.59319812	0.419175688	0.32913474	1	8.63E-06	1.21E-05	0.643166139	0.05503859	0.001863485	1.76E-08	0.004640144	0.871736344	0.04630417	0.395792948	0.80199392	0.183674437	0.584337775	0.002618347	0.052081018	0.370964098	0.146044025	0.054669628	0.30205917	1
catcmrI_1biopsy_pp__number	46	46	7	1	1	46	7	1	1	46	46	7	1	1	46	3	3	42	42	42	42	46	46	46	46	42	46	46	46	46	46	46	46	46	44	43	42	45	46	45	43	46	46	46	42	42	42	39	46
catcmrI_all_biopsies__CORR	-0.293091084	-0.282042511	-0.774596669			0.144183387	0.25819889			0.201856742	0.144183387	0.25819889			0.201856742			-0.079568642	0.029462783	-0.034968702	-0.030302473	-0.054236737	0	0	0	0.173902086	-0.171908899	0.231589739		0.695951052	0.712987236	0.103189482	0.345383267	0.517822933	0.72935946	0.423669524	0.019862886	0.277335057	0.172760844	-0.060593055	-0.21261561	0.129036165	0.376847817	0.272457888	-0.141626839	-0.228217732	-0.298698925	-0.169573192
catcmrI_all_biopsies__p-Value	0.056466646	0.066895366	0.225403331	0	0	0.356296056	0.74180111	0	0	0.194263853	0.356296056	0.74180111	0	0	0.194263853	0	0	0.630158624	0.858685938	0.83262283	0.854700868	0.729772332	1	1	1	0.289701	0.270333288	0.135101197	1	2.21E-07	8.12E-08	0.510229209	0.023304898	0.000376013	2.90E-08	0.004640144	0.901898562	0.075377723	0.267930201	0.703063981	0.176426971	0.409559496	0.012740822	0.077129532	0.370964098	0.146044025	0.054669628	0.30205917	1
catcmrI_all_biopsies__number	43	43	4	0	0	43	4	0	0	43	43	4	0	0	43	2	2	39	39	39	39	43	43	43	43	39	43	43	43	43	43	43	43	43	43	43	41	42	43	42	42	43	43	43	42	42	42	39	43
[truncated: 227 more columns]
